# Supplementary material for: Insights Into the Mechanisms Implicated in Pinus pinaster Resistance to Pinewood Nematode
Source: Front Plant Sci. 2021 Jun 10;12:690857. doi: 10.3389/fpls.2021.690857 (PMC8222992; doi:10.3389/fpls.2021.690857)
Supplement: Supplementary Table 1 — De novo assembly and P. pinaster reference transcriptome statistics. [file Data_Sheet_2.xlsx]

## Sheet: Table S1
Table S1. De novo assembly and P. pinaster reference transcriptome statistics.
	New assembly	Gymno PLAZA (1)	Transcriptome used
Contigs	250339	206574	241311
Filtering
Contigs with blastn hits with Gymno PLAZA(1) P. pinaster trasnscriptome (e ≤ 10E-5)	195983	-	-
Contigs with blastn hits with Gymno PLAZA(1) P. pinaster trasnscriptome and B. xylophilus genome (2) (e ≤ 10E-5)	161183	-	-
Contigs with blastx hits with a nematode species different than B. xylophilus	63	-	-
Remaining contigs after filtering	34737	-	-
Contigs (after filtering) with CDS	1445	69425	70870
(1) Cañas et al. 2017, Plant Journal
(2) Kikushi et al.2011, PLoS Pathogens

## Sheet: Table S2
Table S2. Genes selected for quantitative RT-PCR, respective primer sequences, amplicon size and annealing temperatures used.
Transcript ID	Annotation	Gene abreviation	Primer Fwd	Primer Rev	Amplicon size (bp)	Ta(⁰C)
unigene6560	peroxidase 12-like [Chenopodium quinoa]	PER12-1	ATAACATCACCACAGGAGACAC	TGAGATCCAAGTTTGTTGCGT	119	59
isotig77090	laccase-12 [Amborella trichopoda]	LAC12	ATGCGTAGAAGATTAGTTTCCC	ATCCCTTTACCTTTACCAGACC	225	60
unigene161132	aldehyde oxidase GLOX [Amborella trichopoda]	GLOX	ACATTGGTTACGTCTTCTCCG	GCATGAGTTGTGAAGGATGG	228	59
isotig34276	PREDICTED: disease resistance protein RGA2-like [Cucumis sativus]	RGA2	GCAAACACCATGTTACCGTC	CAGAGTCAGGGAAAGCATAAAGG	102	59
isotig49789	Phenylalanine ammonia-lyase [Morus notabilis]	PAL	GCAGGACATATCCCATTTACAG	AAGCGTCCAGACATTTGAG	158	58
isotig52008	PREDICTED: endochitinase EP3 [Theobroma cacao]	EP3-1	ATCCACACCCAACTGGCT	GACAAGACTCCACCATTTCGT	201	60
isotig58212	PREDICTED: endochitinase EP3-like [Pyrus x bretschneideri]	EP3-2	TATCTCCTCCACATAGCACAG	GACCTTCTATACATACAGCGAC	153	59
unigene210324	PREDICTED: endochitinase EP3-like [Gossypium hirsutum]	EP3-3	TTATGCACGAAACTGGAGGG	GTCTTGAACGAAATGGTGGAG	205	63
unigene56017	class IV endochitinase precursor [Vitis vinifera]	chi4	TCTGTGAGTGGAGTCTTGAG	CCCTGAACTGGAACATGGA	218	58
isotig43946	PREDICTED: pectinesterase-like [Musa acuminata subsp. malaccensis]	PME	GTCCCATTCCAACCAACC	TGAGCCAACAACAGAACAC	226	63

## Sheet: Table S3
Table S3. Genes expressed by Bursaphelenchus xylophilus in inoculated samples. Each column represents one sample (1-4, susceptible plants; 6-10, resistant plants), and the read counts per sample for each gene are displayed.
	Gene Description	samp1	samp2	samp3	samp4	samp6	samp7	samp8	samp9	samp10
BXY_1538900.1		4	0	0	0	6	1	0	2	0
BXY_1648000.1	Probable muscarinic acetylcholine receptor gar-1 (inferred by orthology to a C. elegans protein) [Source:UniProtKB;Acc:Q18007]	2	1	4	1	4	5	2	2	7
BXY_0366800.1	Interleukin enhancer-binding factor 2 (inferred by orthology to a human protein) [Source:UniProtKB;Acc:Q12905]	16	16	5	4	15	17	8	15	24
BXY_0129400.1		10	12	2	0	6	11	9	3	10
BXY_0676300.1	Probable RNA-binding protein orb2 (inferred by orthology to a D. melanogaster protein) [Source:UniProtKB;Acc:Q9VSR3]	4	4	1	0	4	0	2	2	6
BXY_0897500.1		23	24	8	7	23	19	12	25	24
BXY_0716600.1		0	0	0	1	1	3	0	1	2
BXY_0702100.1		3	3	1	2	1	1	2	3	1
BXY_1747700.1	Bromodomain adjacent to zinc finger domain protein 1A (inferred by orthology to a human protein) [Source:UniProtKB;Acc:Q9NRL2]	23	10	8	7	16	16	9	21	32
BXY_0786400.1		2	3	0	5	1	2	1	2	13
BXY_1180400.1		3	3	2	0	4	0	2	3	4
BXY_0240800.1	Cyclin-dependent kinase 12 (inferred by orthology to a C. elegans protein) [Source:UniProtKB;Acc:P46551]	20	15	5	8	17	18	8	17	40
BXY_0766300.1	Integrator complex subunit 9 (inferred by orthology to a human protein) [Source:UniProtKB;Acc:Q9NV88]	11	11	1	12	11	17	5	9	21
BXY_1320900.1	Muscle M-line assembly protein unc-89 (inferred by orthology to a C. elegans protein) [Source:UniProtKB;Acc:O01761]	1	0	2	0	1	1	0	0	1
BXY_1002900.1		9	10	0	2	22	19	0	8	15
BXY_1252400.1		1	0	0	1	0	0	0	1	8
BXY_0017500.1		8	9	2	8	2	8	6	18	14
BXY_1516400.1		0	1	0	0	0	1	3	3	6
BXY_1589000.1		0	0	1	0	1	1	1	3	6
BXY_1449800.1		4	4	4	1	5	4	4	5	17
BXY_1642800.1		29	20	6	6	16	11	26	28	13
BXY_0249900.1	Arylsulfatase G (inferred by orthology to a human protein) [Source:UniProtKB;Acc:Q96EG1]	3	1	1	1	0	1	1	1	2
BXY_0658100.1		9	8	6	5	14	11	6	10	14
BXY_0088900.1		5	2	1	0	4	3	0	4	11
BXY_1142400.1		0	0	0	0	0	1	0	3	1
BXY_1511500.1	TBC1 domain family member 23 (inferred by orthology to a human protein) [Source:UniProtKB;Acc:Q9NUY8]	22	17	7	4	12	21	11	12	30
BXY_0135700.1	Laminin alpha chain (inferred by orthology to a C. elegans protein) [Source:UniProtKB;Acc:G5ECE3]	49	26	22	16	43	45	16	48	59
BXY_1405400.1		3	4	5	1	2	3	0	4	3
BXY_1720600.1		4	4	0	1	1	8	3	2	4
BXY_0794500.1		2	1	1	0	1	1	1	2	3
BXY_1654400.1	Glutamate decarboxylase (inferred by orthology to a D. melanogaster protein) [Source:UniProtKB;Acc:P20228]	4	8	3	5	8	3	1	6	7
BXY_0123800.1		17	10	10	6	15	12	3	15	20
BXY_1593400.1		15	22	10	12	13	11	4	9	27
BXY_1221900.1		1	0	1	0	0	0	0	1	4
BXY_0026000.1	U1 small nuclear ribonucleoprotein C (inferred by orthology to a C. elegans protein) [Source:UniProtKB;Acc:P90815]	10	11	3	4	4	7	5	9	11
BXY_0130000.1	Degenerin del-1 [Source:UniProtKB/Swiss-Prot;Acc:Q19038] (projected from Caenorhabditis elegans ortholog del-1)	1	0	2	0	5	0	0	1	2
BXY_0934600.1	Protein mago nashi homolog (inferred by orthology to a C. elegans protein) [Source:UniProtKB;Acc:P49029]	15	14	9	2	16	14	4	15	27
BXY_0645400.1		0	0	0	1	0	0	0	0	1
BXY_0464100.1		1	2	1	2	6	2	0	2	5
BXY_1378600.1	Venom allergen-like protein 2; Venom allergen-like protein VAP2 [Source:UniProtKB/TrEMBL;Acc:E0WW93]	6	13	3	5	8	6	1	13	17
BXY_1472000.1		3	2	3	1	5	4	2	4	3
BXY_1383500.1	Dehydrodolichyl diphosphate synthase (inferred by orthology to a human protein) [Source:UniProtKB;Acc:Q86SQ9]	10	14	6	6	8	5	1	8	15
BXY_1093500.1		4	7	0	4	8	14	1	4	22
BXY_0066800.1		5	3	3	4	10	6	6	6	5
BXY_0916300.1	Forkhead box protein biniou (inferred by orthology to a D. melanogaster protein) [Source:UniProtKB;Acc:Q9VS05]	0	1	2	0	0	0	0	0	0
BXY_0608800.1		12	15	8	6	20	15	5	24	38
BXY_1030000.1	Remodeling and spacing factor 1 (inferred by orthology to a human protein) [Source:UniProtKB;Acc:Q96T23]	13	12	6	5	12	11	4	13	19
BXY_0821700.1	Magnesium transporter NIPA1 (inferred by orthology to a human protein) [Source:UniProtKB;Acc:Q7RTP0]	19	15	8	9	14	17	9	19	26
BXY_1193900.1		2	3	0	2	1	2	1	4	1
BXY_0048900.1		0	0	2	1	0	5	0	2	1
BXY_1103100.1		20	22	6	6	10	17	9	15	18
BXY_0992100.1	AP-1 complex subunit mu-1-I (inferred by orthology to a C. elegans protein) [Source:UniProtKB;Acc:P35602]	24	11	4	7	16	14	4	15	18
BXY_0559800.1		0	0	0	1	1	0	0	1	1
BXY_0138100.1		135	105	68	54	108	108	65	150	212
BXY_1582700.1		3	12	1	2	6	8	2	6	9
BXY_0509800.1	Presenilins-associated rhomboid-like protein, mitochondrial (inferred by orthology to a human protein) [Source:UniProtKB;Acc:Q9H300]	9	9	0	2	11	2	3	3	10
BXY_0500000.1	Phytanoyl-CoA dioxygenase, peroxisomal (inferred by orthology to a human protein) [Source:UniProtKB;Acc:O14832]	123	113	88	65	108	64	82	131	255
BXY_1115700.1		31	13	5	6	21	13	10	18	22
BXY_1096300.1		7	9	5	1	13	7	9	12	21
BXY_1166500.1		5	11	4	2	4	4	5	6	13
BXY_0882000.1	Heat shock factor protein 2 (inferred by orthology to a human protein) [Source:UniProtKB;Acc:Q03933]	17	13	4	9	14	15	12	20	24
BXY_0718200.1		14	9	1	2	6	6	7	14	10
BXY_0564100.1	Probable small nuclear ribonucleoprotein-associated protein B (inferred by orthology to a C. elegans protein) [Source:UniProtKB;Acc:P91918]	16	15	8	13	19	28	10	20	29
BXY_0180900.1		83	65	35	30	71	68	34	86	125
BXY_0647200.1		0	3	4	0	1	5	0	4	1
BXY_0112800.1		0	0	0	3	0	1	4	1	0
BXY_1309700.1	2-oxoisovalerate dehydrogenase subunit beta, mitochondrial (inferred by orthology to a human protein) [Source:UniProtKB;Acc:P21953]	1	3	1	2	2	3	1	2	0
BXY_0307000.1		1	2	0	0	0	0	1	2	3
BXY_1561000.1		25	17	6	5	13	9	8	21	19
BXY_0755400.1		0	1	0	0	0	0	0	2	2
BXY_0733100.1		6	9	2	5	4	2	4	9	7
BXY_1192300.1		1	2	0	0	0	0	0	0	0
BXY_1381200.1	Histone RNA hairpin-binding protein (inferred by orthology to a human protein) [Source:UniProtKB;Acc:Q14493]	23	21	8	12	18	20	11	25	22
BXY_1191700.1	Zyg eleven-related protein 1 (inferred by orthology to a C. elegans protein) [Source:UniProtKB;Acc:Q2WF59]	18	9	8	3	4	14	9	14	19
BXY_0915500.1		10	7	2	1	8	3	5	5	12
BXY_1324000.1		0	2	0	0	1	1	0	0	0
BXY_0345700.1	Eukaryotic translation initiation factor 4E-3 (inferred by orthology to a C. elegans protein) [Source:UniProtKB;Acc:O61955]	21	30	6	11	15	30	13	23	29
BXY_0480000.1		11	15	5	7	16	14	15	26	29
BXY_1000800.1		67	82	34	39	78	85	27	97	94
BXY_0165700.1	Ribonuclease Z (inferred by orthology to a C. elegans protein) [Source:UniProtKB;Acc:O44476]	3	1	3	5	4	2	2	4	12
BXY_0953000.1		7	3	2	2	7	6	0	14	14
BXY_0667400.1		2	4	0	1	1	1	2	2	5
BXY_1377300.1		15	18	1	4	21	10	11	10	30
BXY_0907200.1		0	0	0	0	0	1	0	0	1
BXY_0086700.1		0	0	0	0	0	0	0	1	1
BXY_1021600.1		22	21	4	8	17	10	2	9	18
BXY_0443400.1	WD-repeat protein, putative (inferred by orthology to a S. mansoni protein) [Source:UniProtKB;Acc:G4LZA3]	9	8	3	2	13	5	1	7	13
BXY_0850600.1	DNA-(apurinic or apyrimidinic site) lyase (inferred by orthology to a human protein) [Source:UniProtKB;Acc:P27695]	12	10	2	3	8	11	4	16	9
BXY_0476100.1	Glycosylphosphatidylinositol anchor attachment 1 protein (inferred by orthology to a human protein) [Source:UniProtKB;Acc:O43292]	10	9	1	1	7	4	4	13	13
BXY_0490500.1		2	3	0	1	5	0	3	2	0
BXY_0796000.1		2	4	1	1	3	3	1	2	5
BXY_0597400.1		4	3	2	0	3	1	0	1	0
BXY_0232800.1	Neuroendocrine convertase 2 (inferred by orthology to a human protein) [Source:UniProtKB;Acc:P16519]	72	64	60	30	94	48	34	80	150
BXY_0148200.1		18	9	9	5	13	8	12	16	19
BXY_0797900.1	Nuclear hormone receptor,putative (inferred by orthology to a S. mansoni protein) [Source:UniProtKB;Acc:G4M113]	1	2	1	1	1	2	2	2	0
BXY_1135500.1		1	1	0	0	0	0	0	0	4
BXY_1356600.1		2	2	1	1	4	2	2	0	1
BXY_0850700.1		7	2	2	1	1	2	1	3	10
BXY_0725500.1	Cell death-related nuclease 2 (inferred by orthology to a C. elegans protein) [Source:UniProtKB;Acc:G5EG18]	5	3	2	4	5	4	3	5	7
BXY_0341500.1		1	0	0	0	1	1	0	0	0
BXY_0391200.1		3	2	6	0	9	2	3	4	5
BXY_1581600.1		7	7	2	1	6	2	3	5	4
BXY_1604300.1		8	4	2	0	4	6	1	2	4
BXY_1591300.1		8	6	7	5	15	10	4	14	20
BXY_0602600.1		1	2	0	0	1	0	1	2	2
BXY_1573500.1		6	6	1	2	1	1	2	5	8
BXY_1003100.1		0	0	0	0	1	0	0	0	1
BXY_0053600.1		6	8	3	1	6	2	3	2	7
BXY_0950400.1	Target of rapamycin complex subunit LST8 (inferred by orthology to a human protein) [Source:UniProtKB;Acc:Q9BVC4]	8	7	4	3	10	10	5	9	10
BXY_1045900.1		1	0	0	0	2	4	0	0	2
BXY_0242900.1		5	2	1	0	1	3	1	2	1
BXY_0976800.1		2	2	2	0	5	1	0	4	6
BXY_0627900.1		1	0	1	0	6	1	1	1	2
BXY_1118800.1		15	13	5	4	15	11	8	16	30
BXY_0213000.1		21	29	16	13	43	29	19	13	42
BXY_0384700.1	Serine/threonine-protein kinase PAK mbt (inferred by orthology to a D. melanogaster protein) [Source:UniProtKB;Acc:Q9VXE5]	5	7	2	4	7	9	5	12	16
BXY_0763700.1		5	5	1	3	4	1	4	5	3
BXY_0038800.1		9	12	1	7	6	7	10	17	17
BXY_0485800.1		2	2	0	0	0	1	1	2	2
BXY_0138300.1		24	19	2	6	22	19	10	21	25
BXY_1258400.1		1	0	1	0	1	0	0	0	2
BXY_0381700.1	S-methyl-5'-thioadenosine phosphorylase (inferred by orthology to a C. elegans protein) [Source:UniProtKB;Acc:Q09438]	9	11	2	5	13	12	8	14	10
BXY_1652200.1		16	12	11	8	20	19	7	16	29
BXY_0377700.1		13	12	2	4	10	7	6	12	6
BXY_1070500.1		6	5	2	5	6	7	4	8	4
BXY_0780300.1	Probable 26S protease regulatory subunit 6B (inferred by orthology to a C. elegans protein) [Source:UniProtKB;Acc:P46502]	72	64	21	37	60	49	32	87	95
BXY_1566800.1		100	121	58	31	158	52	23	108	189
BXY_1039200.1	Serine/threonine-protein kinase par-1 (inferred by orthology to a C. elegans protein) [Source:UniProtKB;Acc:Q9TW45]	4	5	4	2	7	2	4	6	16
BXY_0586900.1		4	2	1	1	6	2	3	3	0
BXY_0467200.1	Ubiquitin-like protein 5 (inferred by orthology to a C. elegans protein) [Source:UniProtKB;Acc:P91302]	12	3	1	8	6	5	8	6	12
BXY_0885600.1		3	2	2	1	1	4	3	0	5
BXY_0167900.1		0	0	0	0	0	0	0	0	1
BXY_0152500.1		20	15	7	7	21	20	13	18	31
BXY_1295000.1		0	0	0	0	0	1	0	0	1
BXY_0162700.1		15	9	7	2	6	18	5	5	11
BXY_0621500.1		0	0	0	1	2	0	1	1	0
BXY_1580200.1		1	0	0	0	2	2	0	1	2
BXY_1061800.1		0	0	0	3	0	0	0	1	0
BXY_1743500.1		7	7	5	4	11	7	4	11	19
BXY_1171100.1		1	2	1	0	0	3	1	4	4
BXY_0953600.1	60S ribosomal protein L4 (inferred by orthology to a C. elegans protein) [Source:UniProtKB;Acc:O02056]	260	244	113	104	252	261	106	232	407
BXY_0915400.1		2	6	0	2	3	3	4	9	8
BXY_1448200.1		1	1	1	0	0	1	0	2	2
BXY_0037800.1	Rac GTPase-activating protein 1 (inferred by orthology to a human protein) [Source:UniProtKB;Acc:Q9H0H5]	42	20	8	9	16	34	9	19	62
BXY_0249300.1		1	0	0	0	1	0	0	2	1
BXY_0047000.1		5	11	3	1	9	8	3	10	18
BXY_0766600.1	Acyl-CoA synthetase family member 2, mitochondrial (inferred by orthology to a human protein) [Source:UniProtKB;Acc:Q96CM8]	9	9	2	1	7	2	8	9	10
BXY_1385400.1		4	1	0	1	1	1	4	0	8
BXY_1616400.1	Apoptosis-inducing factor 1, mitochondrial (inferred by orthology to a human protein) [Source:UniProtKB;Acc:O95831]	8	18	0	6	11	9	7	15	13
BXY_0829900.1	Pro-cathepsin H (inferred by orthology to a human protein) [Source:UniProtKB;Acc:P09668]	68	29	13	27	33	24	16	36	24
BXY_1764100.1		11	4	2	3	6	2	2	7	12
BXY_0183300.1		7	11	5	5	8	12	5	7	21
BXY_0172500.1		4	0	1	0	5	3	0	5	1
BXY_1283400.1		3	1	0	0	4	1	6	3	7
BXY_0151300.1	CHORD containing protein [Source:UniProtKB/TrEMBL;Acc:G5EEI8] (projected from Caenorhabditis elegans ortholog chp-1)	19	11	9	11	15	26	8	15	37
BXY_1164100.1		1	0	0	0	0	1	0	0	0
BXY_0979500.1	Transcription initiation factor TFIID subunit 7 (inferred by orthology to a D. melanogaster protein) [Source:UniProtKB;Acc:Q9VHY5]	3	9	1	5	7	6	5	9	10
BXY_0018600.1		21	11	10	3	23	13	6	14	21
BXY_0016600.1		7	9	1	1	4	2	1	3	9
BXY_0315900.1	DNL-type zinc finger protein (inferred by orthology to a human protein) [Source:UniProtKB;Acc:Q5SXM8]	2	5	2	3	2	3	1	2	7
BXY_0277400.1		2	4	4	1	3	3	2	7	4
BXY_1633800.1		27	19	9	15	16	19	11	14	23
BXY_1596800.1		5	3	5	2	6	5	7	4	6
BXY_0885100.1	DNA-directed RNA polymerase I subunit RPA12 (inferred by orthology to a human protein) [Source:UniProtKB;Acc:Q9P1U0]	4	4	2	1	3	5	0	2	4
BXY_0669300.1		18	15	8	9	17	23	6	21	27
BXY_0019900.1		1	1	0	0	1	3	0	1	4
BXY_1436900.1	Unconventional myosin heavy chain 6 (inferred by orthology to a C. elegans protein) [Source:UniProtKB;Acc:P91443]	5	8	1	1	8	5	5	8	6
BXY_0631900.1	LIM and SH3 domain protein (inferred by orthology to a C. elegans protein) [Source:UniProtKB;Acc:P34416]	16	14	2	6	12	9	6	15	18
BXY_0219100.1	LD35640p (inferred by orthology to a D. melanogaster protein) [Source:UniProtKB;Acc:A1ZAK7]	104	93	41	37	91	104	55	122	149
BXY_0073000.1		100	58	47	33	114	66	44	103	279
BXY_1579700.1	Putative cytosolic purine 5-nucleotidase (inferred by orthology to a S. mansoni protein) [Source:UniProtKB;Acc:G4VDN2]	1	0	0	2	2	2	1	5	1
BXY_0000100.1	Protein piccolo (inferred by orthology to a human protein) [Source:UniProtKB;Acc:Q9Y6V0]	12	23	7	4	8	11	6	20	19
BXY_0968200.1	Dopamine receptor 1 (inferred by orthology to a D. melanogaster protein) [Source:UniProtKB;Acc:P41596]	0	6	0	0	3	3	0	3	4
BXY_1431900.1	Ubiquitin carboxyl-terminal hydrolase (inferred by orthology to a C. elegans protein) [Source:UniProtKB;Acc:Q93875]	23	12	11	11	13	29	4	17	16
BXY_0204300.1	ATP-binding cassette sub-family B member 9 (inferred by orthology to a human protein) [Source:UniProtKB;Acc:Q9NP78]	2	1	0	0	0	0	0	1	0
BXY_1700400.1		0	1	0	0	0	0	0	0	1
BXY_1055900.1		17	14	3	5	15	25	8	18	12
BXY_1176600.1	AT11165p (inferred by orthology to a D. melanogaster protein) [Source:UniProtKB;Acc:Q9VQJ8]	5	2	2	1	3	3	4	2	6
BXY_0461300.1		0	0	0	0	0	0	0	0	2
BXY_0774900.1	Chitin synthase 1 (inferred by orthology to a C. elegans protein) [Source:UniProtKB;Acc:G5ECD6]	33	24	8	16	26	37	13	37	28
BXY_1253200.1	Exocyst complex component 1 (inferred by orthology to a C. elegans protein) [Source:UniProtKB;Acc:Q20678]	5	5	2	5	7	12	3	8	6
BXY_1563800.1		0	7	1	1	1	1	1	1	4
BXY_1487900.1		1	0	0	1	1	1	0	0	1
BXY_0878100.1	Ribosome biogenesis protein NSA2 homolog (inferred by orthology to a human protein) [Source:UniProtKB;Acc:O95478]	36	39	13	13	36	43	18	55	55
BXY_0861200.1		30	29	15	10	21	32	17	24	37
BXY_1268400.1		0	0	2	0	1	0	1	1	1
BXY_0709600.1		11	6	3	8	4	8	5	11	19
BXY_0978500.1		8	7	0	6	9	11	5	7	10
BXY_0283800.1		2	2	0	0	1	3	1	1	7
BXY_0236500.1	Probable pre-mRNA-splicing factor ATP-dependent RNA helicase mog-5 (inferred by orthology to a C. elegans protein) [Source:UniProtKB;Acc:Q09530]	37	26	12	13	27	31	17	37	55
BXY_1566400.1		76	64	40	25	107	43	26	86	151
BXY_0587700.1	Multiple pdz domain protein, putative (inferred by orthology to a S. mansoni protein) [Source:UniProtKB;Acc:C1M044]	5	2	1	2	6	9	4	0	9
BXY_0272300.1		1	0	0	0	3	0	0	2	0
BXY_0353900.1		1	2	0	1	2	1	2	1	3
BXY_0617300.1		8	3	2	1	6	7	1	8	8
BXY_1692200.1	Probable V-type proton ATPase subunit F (inferred by orthology to a C. elegans protein) [Source:UniProtKB;Acc:Q23680]	18	19	10	5	22	15	14	15	30
BXY_0457500.1		16	16	9	1	20	21	3	11	21
BXY_0837400.1		2	1	1	0	1	0	0	6	2
BXY_1449900.1		1	1	0	1	0	1	1	0	1
BXY_0195900.1		6	4	0	2	3	4	1	7	10
BXY_1267100.1	Lipase (inferred by orthology to a C. elegans protein) [Source:UniProtKB;Acc:Q94252]	11	7	4	4	5	2	6	8	27
BXY_0542600.1		2	0	1	0	2	0	1	0	0
BXY_1036000.1		1	1	0	1	1	0	0	2	0
BXY_0214800.1		0	0	0	0	0	0	0	0	2
BXY_1005400.1		13	18	4	3	20	23	6	11	27
BXY_1759700.1	DNA repair endonuclease XPF (inferred by orthology to a D. melanogaster protein) [Source:UniProtKB;Acc:Q24087]	3	2	2	0	5	1	0	7	6
BXY_0607400.1		2	0	0	0	1	0	0	0	1
BXY_0494900.1		3	1	1	0	1	1	1	0	2
BXY_0943700.1		0	0	0	0	2	0	0	1	0
BXY_0948200.1		10	5	5	5	12	8	1	15	15
BXY_0964500.1	Fatty-acid amide hydrolase 2 (inferred by orthology to a human protein) [Source:UniProtKB;Acc:Q6GMR7]	4	10	0	5	13	4	3	7	15
BXY_0761600.1	Structural maintenance of chromosomes protein 1A (inferred by orthology to a human protein) [Source:UniProtKB;Acc:Q14683]	29	26	14	14	26	35	13	43	36
BXY_1559600.1		4	6	4	2	5	2	2	4	7
BXY_1399000.1	Poly(ADP-ribose) polymerase pme-2 (inferred by orthology to a C. elegans protein) [Source:UniProtKB;Acc:Q09525]	7	16	1	5	6	16	5	12	12
BXY_1671000.1	Equilibrative nucleoside transporter, putative (inferred by orthology to a S. mansoni protein) [Source:UniProtKB;Acc:G4LUK3]	34	32	16	12	28	40	13	38	55
BXY_1010600.1	Cht7 (inferred by orthology to a D. melanogaster protein) [Source:UniProtKB;Acc:Q9VZV2]	1	1	0	1	4	1	2	6	2
BXY_1081900.1	FACT complex subunit SSRP1 (inferred by orthology to a human protein) [Source:UniProtKB;Acc:Q08945]	8	25	4	12	38	31	1	14	24
BXY_0163000.1	Multiple C2 domain and transmembrane region protein (inferred by orthology to a D. melanogaster protein) [Source:UniProtKB;Acc:A1ZBD6]	16	13	4	5	21	19	7	17	21
BXY_1160000.1		1	3	0	0	0	1	0	1	3
BXY_0805900.1	Putative prolyl 4-hydroxylase alpha subunit 1 (inferred by orthology to a S. mansoni protein) [Source:UniProtKB;Acc:G4VTC9]	0	0	0	1	0	1	0	0	1
BXY_0808300.1	Protein SEC13 homolog (inferred by orthology to a C. elegans protein) [Source:UniProtKB;Acc:Q9N4A7]	19	13	7	12	18	20	11	15	28
BXY_0039500.1		23	29	9	10	22	27	13	47	30
BXY_0561600.1		9	2	0	2	8	4	4	4	9
BXY_0215000.1		6	3	1	0	5	3	0	2	3
BXY_0252800.1		1	0	1	0	0	0	0	0	1
BXY_1765700.1		1	1	0	0	1	1	0	0	0
BXY_0795100.1		6	14	4	6	5	12	5	12	15
BXY_1631800.1		12	6	4	3	7	13	3	10	19
BXY_0398000.1		10	5	5	1	8	8	9	7	10
BXY_1456700.1		2	2	1	0	1	1	2	3	7
BXY_1100300.1	Zinc finger protein 706 (inferred by orthology to a human protein) [Source:UniProtKB;Acc:Q9Y5V0]	19	17	5	9	24	19	10	16	31
BXY_1749900.1	Peroxiredoxin 1 (inferred by orthology to a D. melanogaster protein) [Source:UniProtKB;Acc:Q9V3P0]	180	149	53	101	171	198	74	165	286
BXY_0783300.1		2	1	2	2	2	1	0	4	1
BXY_1470300.1	FAD synthase (inferred by orthology to a human protein) [Source:UniProtKB;Acc:Q8NFF5]	2	0	1	0	0	1	1	2	2
BXY_1224000.1		0	1	0	0	1	3	0	1	3
BXY_1455400.1		0	1	0	0	0	0	0	0	2
BXY_0095400.1		7	8	3	3	7	13	4	11	8
BXY_1154400.1	Putative transporter (inferred by orthology to a C. elegans protein) [Source:UniProtKB;Acc:Q10917]	0	0	1	0	0	0	2	1	0
BXY_0181400.1		1	1	0	0	1	0	0	0	0
BXY_0769000.1		5	10	6	5	13	12	0	15	14
BXY_1613200.1		0	0	1	0	2	3	0	1	1
BXY_0187100.1		4	7	4	0	2	2	1	10	7
BXY_0683700.1		0	1	0	0	0	0	0	0	1
BXY_0212100.1	Protein RTF2 homolog (inferred by orthology to a human protein) [Source:UniProtKB;Acc:Q9BY42]	11	6	2	5	4	6	2	10	14
BXY_0149000.1		11	8	2	4	8	21	5	10	12
BXY_0910900.1		14	16	9	1	14	19	6	17	19
BXY_1002700.1		1	0	0	0	6	1	1	4	6
BXY_0939900.1		1	1	0	0	0	2	2	1	1
BXY_0062200.1		0	1	0	0	0	0	0	0	1
BXY_1694700.1		10	10	2	2	3	5	1	3	11
BXY_1336100.1		1	1	1	0	2	0	0	0	0
BXY_0946000.1	Nascent polypeptide-associated complex subunit alpha (inferred by orthology to a C. elegans protein) [Source:UniProtKB;Acc:Q86S66]	47	46	12	18	41	52	21	50	57
BXY_0094600.1		6	4	1	1	7	1	10	4	16
BXY_0277800.1		0	0	1	0	0	2	0	1	1
BXY_1316600.1		1	3	0	0	1	0	1	1	5
BXY_0962200.1		2	2	1	6	1	1	1	2	6
BXY_1351600.1		5	6	0	4	2	2	4	2	11
BXY_0316400.1		17	20	5	3	11	11	6	10	18
BXY_1314000.1		0	0	0	0	2	3	0	0	0
BXY_0266500.1		2	1	1	0	0	0	2	0	1
BXY_0843800.1		21	35	10	8	20	18	8	24	18
BXY_0153500.1	Nuclear hormone receptor family member nhr-2 (inferred by orthology to a C. elegans protein) [Source:UniProtKB;Acc:Q10902]	3	2	1	0	2	4	0	3	1
BXY_1115600.1	AT12437p (inferred by orthology to a D. melanogaster protein) [Source:UniProtKB;Acc:Q8MKJ8]	22	11	3	6	11	11	4	11	12
BXY_1183300.1		3	3	1	0	1	1	0	1	2
BXY_0712000.1		6	2	0	0	10	5	2	10	4
BXY_0625300.1		1	4	3	0	3	2	1	0	5
BXY_1212400.1		10	10	6	1	17	9	4	11	17
BXY_0991500.1	Probable NADH dehydrogenase [ubiquinone] flavoprotein 2, mitochondrial (inferred by orthology to a C. elegans protein) [Source:UniProtKB;Acc:Q20719]	28	31	11	19	39	24	13	37	37
BXY_0691900.1	26S protease regulatory subunit 8 (inferred by orthology to a human protein) [Source:UniProtKB;Acc:P62195]	45	41	15	21	38	44	13	41	78
BXY_1051400.1	Phosphatidylinositide phosphatase SAC1 (inferred by orthology to a human protein) [Source:UniProtKB;Acc:Q9NTJ5]	15	19	1	7	19	12	8	22	19
BXY_1397200.1		6	3	0	3	2	6	1	4	5
BXY_0948100.1	Proteasome subunit beta type-8 (inferred by orthology to a human protein) [Source:UniProtKB;Acc:P28062]	61	28	17	15	36	48	25	38	66
BXY_0922900.1		0	1	1	0	1	0	0	0	1
BXY_1243500.1		12	9	1	3	9	6	7	7	16
BXY_0602300.1	Transmembrane protein 53 (inferred by orthology to a human protein) [Source:UniProtKB;Acc:Q6P2H8]	5	0	1	0	3	2	1	5	6
BXY_1685000.1		23	28	7	16	19	23	14	33	21
BXY_0800200.1		13	16	1	11	20	10	6	12	20
BXY_1194900.1		5	5	3	1	8	9	4	0	9
BXY_0823800.1	E3 ubiquitin-protein ligase HECTD1 (inferred by orthology to a human protein) [Source:UniProtKB;Acc:Q9ULT8]	35	29	13	12	27	22	18	37	49
BXY_0263200.1		5	17	3	5	11	12	6	8	16
BXY_1673100.1		10	6	9	8	20	3	4	20	33
BXY_1704900.1	Protein sly1 homolog (inferred by orthology to a D. melanogaster protein) [Source:UniProtKB;Acc:Q24179]	12	12	1	6	11	7	6	12	12
BXY_1691300.1		2	2	3	0	3	2	1	5	9
BXY_1714200.1		10	11	4	7	10	14	6	12	19
BXY_0634700.1		13	5	2	6	13	7	5	9	14
BXY_1495400.1	Deoxynucleotidyltransferase terminal-interacting protein 2 (inferred by orthology to a human protein) [Source:UniProtKB;Acc:Q5QJE6]	1	1	0	0	0	4	0	1	0
BXY_1594100.1		123	97	34	41	85	147	41	94	130
BXY_0374800.1		44	26	17	15	29	40	20	34	64
BXY_0126100.1		1	1	3	1	0	2	0	2	1
BXY_1012700.1	Glycoprotein hormone beta 5 (inferred by orthology to a C. elegans protein) [Source:UniProtKB;Acc:G5EEJ3]	6	1	4	1	3	6	1	7	4
BXY_0407100.1		5	2	1	3	3	2	6	7	1
BXY_1025000.1		1	3	0	2	0	0	0	1	1
BXY_0450400.1		13	15	2	6	17	17	8	6	16
BXY_1099500.1		25	14	1	6	10	13	2	11	27
BXY_1226100.1	Ras protein let-60 (inferred by orthology to a C. elegans protein) [Source:UniProtKB;Acc:P22981]	0	1	0	1	0	0	1	0	5
BXY_0661600.1		4	1	1	1	3	0	2	4	5
BXY_0977600.1	Medium-chain specific acyl-CoA dehydrogenase, mitochondrial (inferred by orthology to a human protein) [Source:UniProtKB;Acc:P11310]	21	21	7	2	14	15	10	29	26
BXY_0033100.1		22	16	5	12	18	26	9	31	35
BXY_0561200.1	Tryptophan--tRNA ligase, cytoplasmic (inferred by orthology to a human protein) [Source:UniProtKB;Acc:P23381]	21	13	3	4	17	12	5	19	16
BXY_0426400.1	PDZ and LIM domain protein Zasp (inferred by orthology to a D. melanogaster protein) [Source:UniProtKB;Acc:A1ZA47]	3	2	0	1	6	7	2	2	10
BXY_0214700.1		1	1	0	0	0	0	0	0	0
BXY_1718100.1	Vacuolar protein sorting-associated protein 55 homolog (inferred by orthology to a C. elegans protein) [Source:UniProtKB;Acc:Q18319]	12	13	6	7	9	31	8	9	16
BXY_0837600.1		7	7	3	6	6	7	4	6	5
BXY_0473300.1		0	0	0	1	0	0	0	0	2
BXY_0096900.1		3	4	6	19	14	14	1	24	11
BXY_0385100.1		0	0	0	0	0	1	1	2	4
BXY_0652100.1	Intermediate filament protein ifa-1 [Source:UniProtKB/Swiss-Prot;Acc:P90901] (projected from Caenorhabditis elegans ortholog ifa-1)	10	4	1	1	7	7	1	6	9
BXY_0651000.1		0	0	0	0	0	2	0	0	0
BXY_1107000.1	Methyltransferase-like protein 13 (inferred by orthology to a human protein) [Source:UniProtKB;Acc:Q8N6R0]	30	19	10	9	16	11	5	27	46
BXY_0845900.1		3	1	2	2	0	2	0	2	5
BXY_0022200.1		1	0	0	0	3	2	0	0	3
BXY_0990400.1		7	3	2	2	6	5	2	3	6
BXY_1668600.1		5	4	2	2	2	5	1	6	11
BXY_0477800.1		6	8	0	6	6	10	5	6	11
BXY_1740100.1		8	14	1	7	13	12	5	16	13
BXY_0075700.1	Leucine-rich repeat protein soc-2 (inferred by orthology to a C. elegans protein) [Source:UniProtKB;Acc:Q22875]	18	12	8	6	25	19	11	16	24
BXY_1104300.1	60S ribosomal protein L35 (inferred by orthology to a C. elegans protein) [Source:UniProtKB;Acc:P34662]	156	137	73	61	136	174	62	149	199
BXY_0361100.1	Palmitoyl-protein thioesterase 1 (inferred by orthology to a C. elegans protein) [Source:UniProtKB;Acc:Q20390]	7	13	1	4	12	13	7	5	19
BXY_1621200.1		0	0	0	0	0	1	1	0	0
BXY_1476400.1	Pro-cathepsin H (inferred by orthology to a human protein) [Source:UniProtKB;Acc:P09668]	1	0	0	0	0	0	1	0	0
BXY_1569000.1	Periodic tryptophan protein 1 homolog (inferred by orthology to a human protein) [Source:UniProtKB;Acc:Q13610]	12	5	2	5	15	6	10	2	11
BXY_0265100.1	Calsyntenin-1 (inferred by orthology to a D. melanogaster protein) [Source:UniProtKB;Acc:Q9V498]	32	32	11	8	30	23	23	22	56
BXY_0167500.1		10	6	1	6	4	5	5	4	4
BXY_0175300.1		34	35	11	13	30	37	10	49	56
BXY_1754900.1		20	18	1	4	17	11	5	20	22
BXY_0574500.1		4	4	2	2	0	1	2	0	1
BXY_0569900.1	Acidic leucine-rich nuclear phosphoprotein 32 family member A (inferred by orthology to a D. melanogaster protein) [Source:UniProtKB;Acc:Q9V895]	37	26	6	8	19	42	11	27	59
BXY_1720800.1		4	5	3	1	1	4	2	4	3
BXY_1757100.1	Tyrosine-protein phosphatase 69D (inferred by orthology to a D. melanogaster protein) [Source:UniProtKB;Acc:P16620]	5	5	2	4	6	12	8	8	14
BXY_0711700.1		1	1	0	0	1	0	0	1	2
BXY_0029300.1		1	1	0	0	2	3	0	2	4
BXY_1496800.1		0	0	0	0	0	2	0	1	3
BXY_0820500.1		2	0	0	0	0	0	0	0	0
BXY_0748600.1		0	2	0	0	3	2	0	0	0
BXY_1327500.1		0	1	3	0	1	0	0	0	0
BXY_1665900.1	NAD-dependent protein deacetylase sir-2.4 (inferred by orthology to a C. elegans protein) [Source:UniProtKB;Acc:Q95Q89]	1	7	0	1	6	2	2	5	5
BXY_1737300.1		4	6	1	4	4	3	0	4	8
BXY_1687900.1		4	3	4	8	3	5	0	9	9
BXY_1101800.1		3	1	0	1	0	4	1	2	4
BXY_1057600.1	Nuclear hormone receptor family member nhr-49 (inferred by orthology to a C. elegans protein) [Source:UniProtKB;Acc:O45666]	13	10	9	5	15	7	6	19	23
BXY_0529000.1		3	1	1	0	10	2	2	3	7
BXY_0669400.1		14	22	2	12	22	32	8	25	25
BXY_0712500.1	Methionine aminopeptidase 2 (inferred by orthology to a human protein) [Source:UniProtKB;Acc:P50579]	42	45	19	12	27	37	25	52	71
BXY_1450800.1		0	0	0	0	1	0	0	1	0
BXY_0172800.1		2	5	4	2	1	4	3	2	14
BXY_0475200.1		6	3	1	3	6	5	10	4	9
BXY_1605900.1		8	6	4	5	8	14	5	7	9
BXY_0775300.1	Tyrosine-protein kinase STYK1 (inferred by orthology to a human protein) [Source:UniProtKB;Acc:Q6J9G0]	1	1	1	1	0	3	0	1	0
BXY_0483000.1	Klumpfuss (inferred by orthology to a D. melanogaster protein) [Source:UniProtKB;Acc:M9PF84]	11	10	6	4	6	4	4	4	13
BXY_0679300.1		5	2	0	0	2	1	3	2	5
BXY_1650300.1		2	7	2	1	5	9	1	3	6
BXY_1381900.1		8	10	2	9	9	4	2	15	13
BXY_0007100.1		17	7	3	8	11	20	6	23	23
BXY_1018300.1		8	2	2	0	13	9	2	4	7
BXY_1357600.1		0	0	0	0	1	1	0	1	1
BXY_0980000.1		7	5	4	4	7	7	8	10	11
BXY_0235400.1		1	6	1	3	2	3	4	0	6
BXY_0067500.1		0	1	1	1	3	0	1	3	6
BXY_1620800.1		7	4	2	1	7	9	2	7	16
BXY_0203300.1	Calreticulin (inferred by orthology to a C. elegans protein) [Source:UniProtKB;Acc:P27798]	225	160	70	76	171	189	97	209	346
BXY_1727900.1		46	34	22	10	44	25	16	47	45
BXY_1382600.1		1	0	0	0	2	1	0	0	0
BXY_1587300.1		0	0	0	0	0	2	0	0	0
BXY_1461600.1		4	0	1	1	2	2	1	8	2
BXY_0996200.1	Survival of motor neuron-related-splicing factor 30 (inferred by orthology to a human protein) [Source:UniProtKB;Acc:O75940]	19	12	4	5	10	18	9	19	24
BXY_0896100.1		7	7	2	2	6	5	3	5	8
BXY_1661200.1		3	0	2	1	2	3	0	3	3
BXY_0692600.1		56	111	66	49	130	77	26	82	195
BXY_1753700.1		22	7	7	7	9	16	0	16	5
BXY_0419900.1		7	6	2	4	7	11	3	10	14
BXY_0276600.1	2-hydroxyacyl-CoA lyase 1 (inferred by orthology to a human protein) [Source:UniProtKB;Acc:Q9UJ83]	43	42	12	20	36	20	13	53	77
BXY_0799500.1		10	8	0	0	4	7	1	11	10
BXY_0375000.1		23	10	6	2	16	14	12	18	18
BXY_0481900.1		2	0	0	1	0	0	1	0	1
BXY_1110900.1		0	1	0	0	3	1	0	0	0
BXY_0530200.1		9	9	8	4	13	11	1	7	18
BXY_0555400.1		4	4	1	3	5	5	6	3	9
BXY_1040800.1		0	0	0	0	0	1	0	2	0
BXY_1441300.1		49	37	20	14	23	20	20	40	45
BXY_0986300.1		0	1	0	0	2	0	0	0	0
BXY_0303400.1		3	4	4	2	10	1	2	2	6
BXY_1520500.1	Uncharacterized protein gop-1 (inferred by orthology to a C. elegans protein) [Source:UniProtKB;Acc:P46578]	13	15	7	5	15	19	7	16	16
BXY_0519900.1		32	33	17	21	48	31	15	55	94
BXY_1467000.1		0	1	1	0	0	1	0	0	0
BXY_0870900.1		1	1	0	0	4	0	0	0	2
BXY_0830700.1		16	9	5	8	19	17	14	17	30
BXY_1252800.1		0	0	0	0	3	1	3	4	7
BXY_1624800.1		4	3	2	1	3	6	2	8	4
BXY_0060700.1		6	8	2	8	5	4	1	9	14
BXY_1117500.1		36	20	6	10	17	32	8	38	22
BXY_1413100.1		18	17	2	4	17	22	10	23	30
BXY_1259700.1		4	2	1	3	9	4	3	8	15
BXY_1766400.1	Protein MTO1 homolog, mitochondrial (inferred by orthology to a human protein) [Source:UniProtKB;Acc:Q9Y2Z2]	3	3	2	1	1	3	0	5	0
BXY_1068700.1		3	0	2	0	5	2	3	4	7
BXY_0620100.1		6	10	0	6	16	5	4	8	25
BXY_0753300.1	40S ribosomal protein S3 (inferred by orthology to a C. elegans protein) [Source:UniProtKB;Acc:P48152]	201	214	62	74	207	237	100	201	298
BXY_0284700.1	Phosphodiesterase delta-like protein (inferred by orthology to a C. elegans protein) [Source:UniProtKB;Acc:Q18268]	1	3	0	1	0	3	0	3	5
BXY_0198900.1		13	22	15	7	24	15	10	20	26
BXY_1033800.1		3	2	0	1	0	3	0	0	5
BXY_0104600.1		2	2	1	3	4	3	0	1	1
BXY_0319000.1		10	5	3	3	10	9	5	7	14
BXY_0109500.1		14	11	4	6	10	14	3	17	21
BXY_0830200.1		8	5	2	2	10	8	4	6	12
BXY_1739800.1		58	48	7	15	45	65	24	42	62
BXY_1699200.1		26	36	28	20	64	33	9	30	50
BXY_0685100.1	Sodium/potassium/calcium exchanger Nckx30C (inferred by orthology to a D. melanogaster protein) [Source:UniProtKB;Acc:Q9U6A0]	3	2	1	0	1	1	4	4	5
BXY_0458200.1		14	12	3	5	10	4	7	20	19
BXY_1693200.1	Lipase (inferred by orthology to a zebrafish protein) [Source:UniProtKB;Acc:A8WGN9]	0	1	0	0	0	1	1	1	1
BXY_0762700.1		8	4	1	0	3	3	0	6	5
BXY_0564900.1	60S ribosome subunit biogenesis protein NIP7 homolog (inferred by orthology to a human protein) [Source:UniProtKB;Acc:Q9Y221]	7	5	1	2	8	9	1	5	15
BXY_0241300.1		0	1	0	2	3	1	0	0	3
BXY_0737600.1		6	4	1	3	5	8	3	5	10
BXY_0010100.1		22	12	4	1	9	11	6	9	22
BXY_0452500.1	Sterol 4-C-methyltransferase strm-1 (inferred by orthology to a C. elegans protein) [Source:UniProtKB;Acc:Q9TYP1]	2	7	0	2	1	3	4	2	0
BXY_1002000.1	Poly(A) RNA polymerase GLD2 (inferred by orthology to a human protein) [Source:UniProtKB;Acc:Q6PIY7]	22	21	13	14	32	25	16	31	31
BXY_0323900.1	Exosome complex component CSL4 (inferred by orthology to a human protein) [Source:UniProtKB;Acc:Q9Y3B2]	8	5	1	3	7	12	2	7	15
BXY_0258800.1	ADP-ribosylation factor GTPase activating protein 3 (inferred by orthology to a D. melanogaster protein) [Source:UniProtKB;Acc:A8JNX0]	29	18	7	18	27	25	14	45	38
BXY_0060400.1		1	0	1	1	0	0	0	0	0
BXY_1109000.1		1	7	0	1	3	5	0	2	1
BXY_0581200.1		2	0	0	1	0	1	2	2	0
BXY_1720500.1	Transmembrane protein 65 (inferred by orthology to a human protein) [Source:UniProtKB;Acc:Q6PI78]	5	7	0	1	9	4	9	2	12
BXY_1158400.1		9	17	2	19	22	15	1	29	42
BXY_1182900.1		4	1	7	3	4	2	2	1	13
BXY_1099400.1	Coatomer subunit epsilon (inferred by orthology to a C. elegans protein) [Source:UniProtKB;Acc:O62246]	45	47	12	9	37	37	19	33	51
BXY_1300300.1		3	5	0	2	2	3	1	5	2
BXY_1400700.1	Glutamate carboxypeptidase 2 homolog (inferred by orthology to a C. elegans protein) [Source:UniProtKB;Acc:P91406]	14	15	3	1	16	11	6	11	17
BXY_0313300.1	Probable DNA-directed RNA polymerase II subunit RPB11 (inferred by orthology to a C. elegans protein) [Source:UniProtKB;Acc:Q9XVH6]	11	8	4	3	10	7	5	6	11
BXY_1033600.1		4	4	2	2	2	0	3	1	2
BXY_0996500.1		11	1	1	2	6	5	4	2	8
BXY_0816600.1		4	4	10	4	4	3	2	1	24
BXY_1493500.1		22	19	4	7	26	28	11	20	35
BXY_0575100.1	Putative 6-pyruvoyl tetrahydrobiopterin synthase (inferred by orthology to a C. elegans protein) [Source:UniProtKB;Acc:O02058]	5	3	2	3	3	6	1	5	6
BXY_1540500.1		4	9	4	1	4	6	0	6	5
BXY_1405000.1		2	7	2	4	1	4	3	9	9
BXY_0776300.1	RNA polymerase II subunit A C-terminal domain phosphatase SSU72 (inferred by orthology to a human protein) [Source:UniProtKB;Acc:Q9NP77]	10	7	8	3	7	8	3	7	12
BXY_1519800.1	Beta-amyloid-like protein (inferred by orthology to a C. elegans protein) [Source:UniProtKB;Acc:Q10651]	88	87	35	25	68	74	46	80	149
BXY_0668900.1		6	4	3	2	3	3	0	3	8
BXY_0195500.1	Estradiol 17-beta-dehydrogenase 12 (inferred by orthology to a human protein) [Source:UniProtKB;Acc:Q53GQ0]	1	1	1	1	2	0	2	2	1
BXY_0047700.1	Retinol dehydrogenase 10 (inferred by orthology to a human protein) [Source:UniProtKB;Acc:Q8IZV5]	2	6	3	0	9	4	2	1	12
BXY_0664200.1		3	8	0	0	4	9	1	7	7
BXY_1170300.1		16	7	5	6	15	15	6	15	17
BXY_0771200.1	Dolichyl-diphosphooligosaccharide--protein glycosyltransferase subunit 1 (inferred by orthology to a human protein) [Source:UniProtKB;Acc:P04843]	83	56	18	24	59	63	37	67	86
BXY_0433000.1		0	0	0	0	0	0	0	1	0
BXY_1736100.1	Forkhead box protein L2 (inferred by orthology to a human protein) [Source:UniProtKB;Acc:P58012]	2	1	0	0	0	0	0	1	3
BXY_0773600.1	Rab3 GTPase-activating protein catalytic subunit (inferred by orthology to a C. elegans protein) [Source:UniProtKB;Acc:Q93538]	13	6	3	4	7	8	7	9	7
BXY_0510400.1	Obscurin-like protein 1 (inferred by orthology to a human protein) [Source:UniProtKB;Acc:O75147]	1	2	0	3	1	1	0	3	4
BXY_0846200.1		8	6	0	0	3	1	1	4	2
BXY_0105000.1		2	0	0	1	2	5	0	1	1
BXY_0058600.1		6	2	6	5	5	0	1	4	10
BXY_0574700.1	Fatty-acid amide hydrolase 2 (inferred by orthology to a human protein) [Source:UniProtKB;Acc:Q6GMR7]	8	9	3	5	16	10	7	12	10
BXY_1401300.1		0	0	1	1	0	0	0	2	3
BXY_0328000.1	Dehydrogenase/reductase SDR family protein 7-like (inferred by orthology to a D. melanogaster protein) [Source:UniProtKB;Acc:Q9Y140]	9	16	11	9	26	19	14	18	16
BXY_0529400.1	Ubiquitin carboxyl-terminal hydrolase (inferred by orthology to a D. melanogaster protein) [Source:UniProtKB;Acc:P35122]	0	1	4	0	2	0	4	1	2
BXY_0768300.1	Cell surface receptor daf-1 (inferred by orthology to a C. elegans protein) [Source:UniProtKB;Acc:P20792]	12	7	1	4	5	5	3	12	15
BXY_0300900.1	HERG-like potassium channel [Source:UniProtKB/TrEMBL;Acc:G5EDE3] (projected from Caenorhabditis elegans ortholog unc-103)	3	2	4	3	9	3	2	5	9
BXY_1518100.1	Phospholipase d-related (inferred by orthology to a S. mansoni protein) [Source:UniProtKB;Acc:G4VFV5]	8	10	2	0	5	6	0	3	11
BXY_0488700.1		1	4	3	1	7	2	0	3	6
BXY_1090400.1		5	1	1	1	4	2	4	4	0
BXY_0865300.1	FI03258p (inferred by orthology to a D. melanogaster protein) [Source:UniProtKB;Acc:Q9N6D7]	32	26	8	11	14	20	11	25	48
BXY_0712600.1		1	0	0	1	1	0	0	1	1
BXY_0757600.1		7	9	3	3	8	8	3	5	14
BXY_1072700.1		5	4	0	3	4	4	1	1	1
BXY_0449800.1		3	5	0	2	5	3	1	5	3
BXY_0458500.1	Uracil-DNA glycosylase [Source:UniProtKB/TrEMBL;Acc:H8ESG9] (projected from Caenorhabditis elegans ortholog ung-1)	14	4	0	4	5	12	9	8	7
BXY_1516300.1	Lateral signaling target protein 2 (inferred by orthology to a C. elegans protein) [Source:UniProtKB;Acc:Q9TZD0]	23	22	7	8	18	25	15	22	37
BXY_0122900.1	UPF0428 protein CXorf56 (inferred by orthology to a human protein) [Source:UniProtKB;Acc:Q9H5V9]	4	12	1	1	5	3	3	6	7
BXY_1403000.1	Stomatin-2 (inferred by orthology to a C. elegans protein) [Source:UniProtKB;Acc:Q19958]	3	4	1	0	5	5	1	2	5
BXY_1327700.1		8	11	3	5	8	10	1	10	13
BXY_0085700.1	Cuticle collagen dpy-10 (inferred by orthology to a C. elegans protein) [Source:UniProtKB;Acc:P35800]	12	13	4	1	22	7	3	12	18
BXY_1434300.1	Gelsolin-like protein 1 (inferred by orthology to a C. elegans protein) [Source:UniProtKB;Acc:Q21253]	23	20	5	7	26	21	11	15	26
BXY_1074400.1		6	3	0	1	5	1	0	5	7
BXY_1481800.1		1	0	0	0	0	1	0	0	1
BXY_0330300.1		6	6	2	5	10	5	4	5	13
BXY_1576500.1	Expansin-like protein [Source:UniProtKB/TrEMBL;Acc:B1Q491]	0	5	1	3	4	4	2	4	7
BXY_1255000.1		1	2	0	0	1	1	1	0	1
BXY_0356000.1		0	1	2	0	1	1	2	0	5
BXY_0125900.1		15	7	1	5	13	12	8	7	14
BXY_1077000.1	Cytochrome b-c1 complex subunit 1, mitochondrial (inferred by orthology to a C. elegans protein) [Source:UniProtKB;Acc:P98080]	85	73	42	27	72	67	38	80	106
BXY_0238400.1	BHLH-PAS factor [Source:UniProtKB/TrEMBL;Acc:G5EFL9] (projected from Caenorhabditis elegans ortholog cky-1)	1	0	0	1	0	1	0	0	1
BXY_0167100.1	Zinc metalloproteinase nas-15 (inferred by orthology to a C. elegans protein) [Source:UniProtKB;Acc:P55115]	1	2	0	0	1	1	2	3	0
BXY_1202400.1		5	6	1	0	2	8	4	3	3
BXY_0949500.1	60S acidic ribosomal protein P2 (inferred by orthology to a C. elegans protein) [Source:UniProtKB;Acc:O01504]	96	58	33	35	80	101	41	72	111
BXY_0904200.1		5	6	4	5	9	10	1	6	11
BXY_0785900.1		5	6	0	1	4	5	4	2	5
BXY_0739100.1		2	3	1	1	5	6	0	4	2
BXY_1403300.1	E3 ubiquitin-protein ligase CHIP (inferred by orthology to a human protein) [Source:UniProtKB;Acc:Q9UNE7]	7	6	4	1	8	6	3	10	5
BXY_0342600.1		10	14	1	11	9	14	8	10	17
BXY_1471700.1		3	1	1	0	2	3	2	2	3
BXY_1463600.1		9	5	0	6	5	3	2	1	3
BXY_0282200.1		33	10	25	16	27	39	32	63	56
BXY_1546300.1	CLIP-associating protein (inferred by orthology to a D. melanogaster protein) [Source:UniProtKB;Acc:Q9NBD7]	12	10	6	5	20	19	8	19	25
BXY_0872000.1		3	4	1	0	3	7	6	5	7
BXY_0465800.1	Probable leucine--tRNA ligase, mitochondrial (inferred by orthology to a human protein) [Source:UniProtKB;Acc:Q15031]	8	6	1	6	9	6	2	11	9
BXY_0900200.1		1	3	2	1	0	1	0	3	1
BXY_0897600.1	Midasin (inferred by orthology to a human protein) [Source:UniProtKB;Acc:Q9NU22]	0	1	0	2	0	0	0	1	0
BXY_1748000.1	Beta-ureidopropionase (inferred by orthology to a human protein) [Source:UniProtKB;Acc:Q9UBR1]	22	13	5	4	14	12	7	15	17
BXY_0158900.1		4	1	1	0	1	2	0	3	3
BXY_1601800.1	Zinc finger protein 598 (inferred by orthology to a human protein) [Source:UniProtKB;Acc:Q86UK7]	33	37	14	14	19	28	22	29	59
BXY_1278400.1		4	2	2	1	3	3	2	1	6
BXY_1231100.1	MOB kinase activator-like 3 (inferred by orthology to a D. melanogaster protein) [Source:UniProtKB;Acc:Q9VL13]	11	5	2	3	4	11	2	9	13
BXY_0400000.1	Dehydrogenase/reductase SDR family member 1 (inferred by orthology to a human protein) [Source:UniProtKB;Acc:Q96LJ7]	5	11	2	4	7	11	3	6	16
BXY_0604600.1		3	10	0	3	6	7	2	1	11
BXY_0015900.1	Ceramide synthase hyl-1 (inferred by orthology to a C. elegans protein) [Source:UniProtKB;Acc:G5ED45]	6	4	0	3	7	9	5	0	5
BXY_0100200.1		0	0	0	0	0	0	1	0	1
BXY_1760600.1	RNA-binding protein 4F (inferred by orthology to a D. melanogaster protein) [Source:UniProtKB;Acc:Q9W4D2]	18	16	4	13	14	15	9	18	24
BXY_1418300.1	Nuclear receptor subfamily 6 group A member 1 (inferred by orthology to a human protein) [Source:UniProtKB;Acc:Q15406]	35	23	8	5	22	14	11	23	50
BXY_1196000.1		7	5	7	3	7	6	2	14	23
BXY_0587100.1		0	1	0	0	1	0	1	0	0
BXY_1517400.1	Cell death protein 6 (inferred by orthology to a C. elegans protein) [Source:UniProtKB;Acc:O76337]	1	2	2	1	4	2	1	1	3
BXY_0560500.1		2	2	2	1	2	2	0	0	1
BXY_1493900.1		0	1	0	0	0	1	0	1	1
BXY_1014500.1	Bifunctional glyoxylate cycle protein (inferred by orthology to a C. elegans protein) [Source:UniProtKB;Acc:Q10663]	347	155	324	136	247	169	185	453	744
BXY_1011100.1		2	4	0	1	1	3	0	0	1
BXY_0580900.1		24	15	5	4	16	16	15	22	30
BXY_0555300.1		13	18	9	7	16	12	16	24	22
BXY_1769200.1	WD-repeat protein, putative (inferred by orthology to a S. mansoni protein) [Source:UniProtKB;Acc:G4LWN7]	7	3	2	1	8	6	1	5	8
BXY_0791700.1	Pro-cathepsin H (inferred by orthology to a human protein) [Source:UniProtKB;Acc:P09668]	1	3	0	0	0	1	0	1	1
BXY_1264100.1		3	1	0	1	2	0	2	4	9
BXY_1189800.1		13	12	10	4	12	11	7	13	33
BXY_1387100.1		3	2	0	2	1	0	2	1	1
BXY_0396400.1	Mitochondrial inner membrane protease subunit 1 (inferred by orthology to a human protein) [Source:UniProtKB;Acc:Q96LU5]	2	2	1	2	6	5	5	10	5
BXY_0647700.1		12	6	1	1	11	4	2	2	4
BXY_0831800.1		3	1	0	1	1	1	0	0	4
BXY_0098600.1		1	2	1	1	10	2	1	0	3
BXY_1764200.1		1	9	0	1	6	4	1	7	5
BXY_0160500.1		13	12	4	5	5	11	4	15	18
BXY_1748200.1		0	4	2	0	4	2	0	2	10
BXY_0366300.1		5	5	1	3	12	5	6	3	13
BXY_0888700.1	Probable ATP-dependent RNA helicase DDX55 homolog (inferred by orthology to a C. elegans protein) [Source:UniProtKB;Acc:P34640]	20	22	1	4	18	10	7	10	32
BXY_0506100.1		6	6	4	3	8	6	3	13	12
BXY_0228700.1		38	74	10	19	48	41	19	59	48
BXY_1014200.1		116	77	41	44	81	79	65	65	174
BXY_0855000.1		4	1	1	0	0	1	1	1	8
BXY_0063900.1		0	0	0	0	0	1	0	1	2
BXY_0671700.1	Guanylate kinase (inferred by orthology to a human protein) [Source:UniProtKB;Acc:Q16774]	5	3	2	1	1	3	0	4	6
BXY_0612600.1	Partitioning defective protein 3 (inferred by orthology to a C. elegans protein) [Source:UniProtKB;Acc:Q17353]	3	1	5	1	4	10	2	5	15
BXY_1302400.1		1	0	0	1	0	0	0	0	0
BXY_1137900.1	Mitochondrial coenzyme A transporter SLC25A42 (inferred by orthology to a human protein) [Source:UniProtKB;Acc:Q86VD7]	9	9	3	0	11	8	2	7	12
BXY_0568800.1		23	18	11	13	19	29	10	33	46
BXY_1354400.1		3	0	0	0	0	2	0	1	3
BXY_0274300.1		12	8	0	3	7	10	2	13	11
BXY_0224500.1		27	19	22	15	39	26	18	36	38
BXY_0573100.1	Syntrophin-1 (inferred by orthology to a C. elegans protein) [Source:UniProtKB;Acc:Q93646]	2	3	1	5	6	5	5	13	11
BXY_0941300.1	DNA-directed RNA polymerase I subunit RPA2 (inferred by orthology to a human protein) [Source:UniProtKB;Acc:Q9H9Y6]	18	15	10	5	30	21	10	21	46
BXY_1071300.1		0	1	0	0	0	1	0	1	0
BXY_1459800.1		37	34	14	22	48	28	11	25	51
BXY_1588000.1		2	0	0	0	1	1	0	0	2
BXY_0219400.1	MEMO1 family protein tag-253 (inferred by orthology to a C. elegans protein) [Source:UniProtKB;Acc:Q22915]	38	40	15	14	29	27	27	41	62
BXY_0089600.1		13	9	9	5	7	8	6	14	10
BXY_1594300.1		0	0	0	0	0	0	0	3	0
BXY_1710700.1		10	5	3	1	4	4	1	8	13
BXY_0529800.1	U4/U6.U5 tri-snRNP-associated protein 1 (inferred by orthology to a human protein) [Source:UniProtKB;Acc:O43290]	8	10	3	2	11	7	5	8	34
BXY_1024400.1		17	11	8	9	18	19	6	18	22
BXY_0499100.1	Estradiol 17-beta-dehydrogenase 12 (inferred by orthology to a human protein) [Source:UniProtKB;Acc:Q53GQ0]	16	13	2	8	17	17	3	11	16
BXY_0991400.1		29	24	5	11	18	32	9	32	40
BXY_0658200.1	DNA replication licensing factor MCM4 (inferred by orthology to a human protein) [Source:UniProtKB;Acc:P33991]	26	30	7	19	30	42	12	29	47
BXY_0261200.1	Methyltransferase-like protein (inferred by orthology to a D. melanogaster protein) [Source:UniProtKB;Acc:Q86BS6]	6	4	2	3	9	8	4	5	5
BXY_1355200.1		8	7	3	5	4	6	5	5	9
BXY_0883200.1	Serine/threonine-protein kinase smg-1 (inferred by orthology to a C. elegans protein) [Source:UniProtKB;Acc:O01510]	23	18	8	9	25	17	7	31	29
BXY_0984700.1		1	2	1	0	0	1	0	0	1
BXY_0706800.1		52	49	9	24	40	67	30	52	80
BXY_0640000.1		11	5	8	2	8	4	6	9	3
BXY_0795000.1		5	11	0	3	4	6	2	7	3
BXY_1031200.1		11	15	8	4	11	16	8	6	16
BXY_1642600.1	Protein retinal degeneration B (inferred by orthology to a D. melanogaster protein) [Source:UniProtKB;Acc:P43125]	15	19	4	7	21	14	4	16	25
BXY_1255500.1		0	1	0	0	0	0	0	1	0
BXY_0611300.1		0	0	0	0	2	0	1	1	1
BXY_1590100.1	Probable very-long-chain enoyl-CoA reductase art-1 (inferred by orthology to a C. elegans protein) [Source:UniProtKB;Acc:Q9N5Y2]	50	32	17	10	46	34	18	35	59
BXY_1176700.1	Tyrosine-protein kinase Fps85D (inferred by orthology to a D. melanogaster protein) [Source:UniProtKB;Acc:P18106]	7	17	4	3	9	8	5	15	20
BXY_1429600.1	Laminin-like protein lam-2 (inferred by orthology to a C. elegans protein) [Source:UniProtKB;Acc:Q18823]	55	26	20	17	36	38	14	41	63
BXY_1194500.1		2	4	0	2	1	2	1	5	4
BXY_0164300.1	Eukaryotic translation initiation factor 3 subunit K (inferred by orthology to a C. elegans protein) [Source:UniProtKB;Acc:Q9XUP3]	19	19	3	9	14	20	8	20	41
BXY_1531400.1	Metaxin-2 homolog (inferred by orthology to a C. elegans protein) [Source:UniProtKB;Acc:P34599]	22	24	6	9	17	22	13	30	26
BXY_0132000.1	GDP-fucose protein O-fucosyltransferase 1 (inferred by orthology to a C. elegans protein) [Source:UniProtKB;Acc:Q18014]	6	3	0	1	5	8	7	6	4
BXY_1100900.1	Endoplasmic reticulum mannosyl-oligosaccharide 1,2-alpha-mannosidase (inferred by orthology to a human protein) [Source:UniProtKB;Acc:Q9UKM7]	20	24	4	4	23	17	12	19	24
BXY_0596900.1		0	1	0	0	1	0	0	1	5
BXY_0169300.1		19	11	10	21	24	17	18	22	42
BXY_1355900.1		0	0	0	0	0	0	0	1	2
BXY_1228400.1		0	0	0	0	0	0	0	1	1
BXY_0481000.1		10	10	6	3	8	20	5	9	17
BXY_1346700.1		7	10	1	4	13	12	4	8	17
BXY_1749800.1		22	19	4	3	12	26	9	16	32
BXY_0811100.1		0	0	1	0	0	0	0	0	1
BXY_0007000.1		5	7	6	4	4	2	4	3	3
BXY_1437700.1		3	5	2	4	4	4	3	12	4
BXY_0267900.1		17	14	6	2	3	13	8	9	25
BXY_0117000.1		4	1	1	0	1	0	0	3	5
BXY_0247500.1	CoRest (inferred by orthology to a D. melanogaster protein) [Source:UniProtKB;Acc:C7LAG1]	10	13	5	2	16	20	6	14	20
BXY_1227100.1		14	9	1	1	2	12	3	5	9
BXY_1157800.1		2	0	1	0	2	0	0	1	0
BXY_0233300.1		1	1	1	1	1	0	1	2	1
BXY_0455900.1		1	1	0	1	2	1	1	1	3
BXY_1650900.1	Probable endochitinase (inferred by orthology to a C. elegans protein) [Source:UniProtKB;Acc:Q11174]	10	23	7	6	8	7	8	16	29
BXY_0456600.1		1	0	0	0	1	0	0	0	1
BXY_0307800.1	ADP-ribosylation factor, arf, putative (inferred by orthology to a S. mansoni protein) [Source:UniProtKB;Acc:G4LYN4]	51	58	24	24	68	62	22	66	84
BXY_0392400.1	General transcription factor IIF subunit 2 (inferred by orthology to a human protein) [Source:UniProtKB;Acc:P13984]	10	7	7	3	7	12	3	4	12
BXY_1050400.1		0	1	0	3	0	0	2	4	3
BXY_0622800.1		0	0	0	1	1	0	2	0	3
BXY_1026100.1		0	1	0	4	0	0	0	0	0
BXY_0656200.1		14	12	3	5	7	4	4	5	9
BXY_1283000.1	RILP-like protein 1 (inferred by orthology to a human protein) [Source:UniProtKB;Acc:Q5EBL4]	5	7	2	2	7	9	3	8	8
BXY_0261100.1		1	2	1	2	1	2	1	1	0
BXY_0279500.1		1	0	1	1	0	0	0	1	2
BXY_0281400.1		9	2	0	3	7	6	5	5	5
BXY_1105400.1		3	4	5	1	12	5	2	8	15
BXY_1658000.1	Tryptophan--tRNA ligase, mitochondrial (inferred by orthology to a C. elegans protein) [Source:UniProtKB;Acc:P46579]	14	8	6	2	5	7	5	5	17
BXY_0893100.1	Probable peptidyl-glycine alpha-amidating monooxygenase (inferred by orthology to a C. elegans protein) [Source:UniProtKB;Acc:P83388]	43	36	25	16	39	35	29	51	75
BXY_1228300.1		0	0	0	0	0	0	0	1	1
BXY_0483400.1		2	3	1	1	4	1	1	0	5
BXY_1747300.1		13	5	2	1	11	11	10	16	19
BXY_0874300.1		4	1	0	3	7	3	2	6	12
BXY_0464700.1		5	3	1	2	2	2	2	7	6
BXY_0267000.1	Tyrosine-protein phosphatase vhp-1 (inferred by orthology to a C. elegans protein) [Source:UniProtKB;Acc:Q10038]	29	17	8	10	30	19	12	19	56
BXY_1169000.1		4	1	2	0	4	2	1	6	8
BXY_0064400.1	Glutamate receptor-interacting protein 1 (inferred by orthology to a human protein) [Source:UniProtKB;Acc:Q9Y3R0]	0	1	0	0	3	0	0	0	3
BXY_0282600.1		3	2	2	1	5	2	4	7	5
BXY_1749600.1		32	28	10	13	15	23	13	8	35
BXY_1128000.1	Probable phosphatidate cytidylyltransferase (inferred by orthology to a C. elegans protein) [Source:UniProtKB;Acc:P53439]	11	8	6	5	9	9	11	13	7
BXY_1008200.1		10	12	3	4	12	6	7	10	16
BXY_0556500.1		1	0	0	1	0	0	0	1	1
BXY_1302300.1		17	6	3	6	21	22	3	17	17
BXY_0160600.1		13	11	3	5	21	14	6	13	15
BXY_0043700.1	GTP-binding protein SAR1 (inferred by orthology to a C. elegans protein) [Source:UniProtKB;Acc:Q23445]	62	66	54	36	77	49	35	82	164
BXY_1066900.1		7	3	1	2	2	1	6	2	8
BXY_1185900.1		0	0	0	1	0	0	2	0	0
BXY_1745700.1		4	1	0	2	0	0	0	3	1
BXY_0842600.1	Acid phosphatase-related (inferred by orthology to a S. mansoni protein) [Source:UniProtKB;Acc:C4Q6M8]	1	4	1	0	5	3	0	1	5
BXY_1559000.1		1	1	0	0	0	0	0	2	4
BXY_0701200.1	LD01527p (inferred by orthology to a D. melanogaster protein) [Source:UniProtKB;Acc:Q9VJ35]	18	25	9	7	21	17	19	27	27
BXY_0464900.1		3	0	2	0	1	1	0	1	1
BXY_1575000.1		3	1	2	0	6	0	3	2	8
BXY_1528600.1		1	0	0	0	2	3	1	3	0
BXY_0094800.1	Peroxisomal acyl-coenzyme A oxidase 2 (inferred by orthology to a human protein) [Source:UniProtKB;Acc:Q99424]	14	15	3	3	15	10	7	12	23
BXY_1069200.1		0	0	0	0	1	0	0	1	0
BXY_0477100.1		0	0	0	1	2	0	1	0	0
BXY_1674700.1		5	3	3	7	4	6	6	8	4
BXY_1545900.1		5	5	1	2	4	10	3	4	12
BXY_0406800.1		118	152	79	71	148	94	53	146	190
BXY_0092900.1		0	1	0	0	2	0	1	0	1
BXY_0627500.1		1	0	0	0	0	0	1	0	0
BXY_1192000.1		7	1	2	2	7	6	1	3	7
BXY_1369300.1		1	1	0	0	1	2	2	0	7
BXY_1053200.1		5	4	3	1	10	5	2	1	3
BXY_0092500.1		8	13	5	6	18	15	7	17	18
BXY_0426900.1	Clusterin-associated protein 1 homolog (inferred by orthology to a C. elegans protein) [Source:UniProtKB;Acc:Q6I6D4]	0	0	0	0	0	0	1	0	1
BXY_1286800.1		0	0	1	0	1	0	2	3	3
BXY_1735000.1	TAR DNA-binding protein 43 (inferred by orthology to a human protein) [Source:UniProtKB;Acc:Q13148]	14	13	5	2	22	15	11	25	23
BXY_1420000.1	Endonuclease G, mitochondrial (inferred by orthology to a C. elegans protein) [Source:UniProtKB;Acc:Q95NM6]	10	4	6	4	5	6	4	3	10
BXY_0039900.1		1	5	1	4	1	0	2	3	6
BXY_1367900.1		2	1	0	0	1	1	0	2	1
BXY_0843500.1		8	9	8	9	13	7	6	12	28
BXY_0166300.1		2	2	3	3	7	5	2	3	9
BXY_0990100.1		0	1	0	1	0	1	0	1	0
BXY_1195400.1		1	5	1	4	3	5	1	5	4
BXY_0480500.1		11	7	5	6	7	5	9	7	17
BXY_0373100.1		3	2	0	1	0	2	1	0	4
BXY_0835800.1	Diacylglycerol O-acyltransferase 1 (inferred by orthology to a human protein) [Source:UniProtKB;Acc:O75907]	7	5	1	1	4	7	3	6	19
BXY_0389800.1	BAG family molecular chaperone regulator 2 (inferred by orthology to a human protein) [Source:UniProtKB;Acc:O95816]	33	13	22	7	25	15	16	22	42
BXY_1435100.1	Serine/threonine-protein phosphatase 4 regulatory subunit 2 (inferred by orthology to a human protein) [Source:UniProtKB;Acc:Q9NY27]	10	4	5	1	10	8	8	12	9
BXY_0507500.1	Ceramide synthase hyl-2 (inferred by orthology to a C. elegans protein) [Source:UniProtKB;Acc:Q7Z139]	6	10	1	4	11	12	3	19	18
BXY_1695300.1	ATP-dependent Clp protease proteolytic subunit 1, mitochondrial (inferred by orthology to a C. elegans protein) [Source:UniProtKB;Acc:Q27539]	11	4	3	4	10	8	6	11	18
BXY_0736300.1		0	0	0	0	0	1	0	1	4
BXY_0124700.1		3	2	0	2	0	1	0	1	3
BXY_1084600.1		1	0	0	2	2	1	0	0	5
BXY_0953100.1	Cytochrome c1, heme protein, mitochondrial (inferred by orthology to a human protein) [Source:UniProtKB;Acc:P08574]	97	72	50	31	87	80	46	81	103
BXY_0654000.1	Probable G-protein coupled receptor (inferred by orthology to a C. elegans protein) [Source:UniProtKB;Acc:Q11095]	1	1	0	5	0	0	0	1	1
BXY_0496000.1		2	3	0	0	0	2	1	2	2
BXY_0723400.1		0	0	0	0	1	0	1	0	0
BXY_1377600.1		1	0	0	1	0	3	1	0	0
BXY_0678000.1		16	4	5	3	10	14	7	12	9
BXY_0296900.1		12	7	3	4	13	7	4	10	13
BXY_0332300.1		5	15	3	7	13	10	11	15	25
BXY_0304300.1		4	8	6	1	1	3	3	5	7
BXY_0752700.1	60S ribosomal protein L32 (inferred by orthology to a human protein) [Source:UniProtKB;Acc:P62910]	170	153	69	70	119	167	53	169	212
BXY_0386900.1		0	2	1	1	1	0	0	0	1
BXY_0864900.1	Gut esterase 1 (inferred by orthology to a C. elegans protein) [Source:UniProtKB;Acc:Q04457]	29	28	8	14	9	14	6	19	36
BXY_0447700.1		1	1	1	0	1	0	1	3	5
BXY_0085200.1		3	5	1	0	1	0	2	6	4
BXY_1536500.1	Probable aconitate hydratase, mitochondrial (inferred by orthology to a C. elegans protein) [Source:UniProtKB;Acc:P34455]	158	111	71	39	120	80	55	155	280
BXY_0231300.1		15	13	9	9	13	12	13	17	21
BXY_0059800.1		2	1	0	1	1	2	2	1	4
BXY_0069000.1		17	27	8	7	18	25	3	19	22
BXY_0363000.1		0	0	0	0	1	0	0	0	1
BXY_0409400.1	N-acetyllactosaminide beta-1,3-N-acetylglucosaminyltransferase (inferred by orthology to a human protein) [Source:UniProtKB;Acc:O43505]	1	1	0	0	0	0	0	1	2
BXY_0582100.1		0	0	0	0	1	0	0	0	1
BXY_1080900.1	Chrowded (inferred by orthology to a D. melanogaster protein) [Source:UniProtKB;Acc:Q9V3C2]	1	0	0	1	3	0	2	0	3
BXY_1613800.1	DNA polymerase kappa (inferred by orthology to a C. elegans protein) [Source:UniProtKB;Acc:P34409]	6	6	1	5	3	7	0	4	11
BXY_0847500.1		28	37	10	14	37	32	10	19	57
BXY_0070000.1		4	1	0	1	0	0	6	0	7
BXY_1332400.1		1	0	0	0	1	0	0	0	1
BXY_1122900.1		0	2	0	0	1	0	3	2	3
BXY_0635700.1		36	23	8	12	21	25	17	30	39
BXY_0740300.1		1	3	3	0	6	2	4	5	4
BXY_0342900.1	Pre-mRNA-splicing factor 38A (inferred by orthology to a human protein) [Source:UniProtKB;Acc:Q8NAV1]	8	8	4	5	3	9	7	15	15
BXY_0990900.1		5	5	0	1	1	1	0	0	1
BXY_1612100.1		2	0	2	0	0	1	1	0	5
BXY_1695600.1		0	0	1	0	0	5	0	2	0
BXY_0445900.1		0	0	1	0	3	0	1	3	3
BXY_0707600.1		2	1	3	1	2	6	4	0	4
BXY_0811300.1		6	6	1	1	7	8	3	3	2
BXY_1213400.1		1	0	0	0	0	0	0	1	0
BXY_0515200.1		34	16	5	10	24	26	8	16	34
BXY_1529000.1	Histone-lysine N-methyltransferase mes-4 (inferred by orthology to a C. elegans protein) [Source:UniProtKB;Acc:Q9NH52]	13	13	5	3	10	19	3	13	21
BXY_1718800.1		18	10	8	7	12	7	10	13	6
BXY_0424700.1	Cyclin-T (inferred by orthology to a D. melanogaster protein) [Source:UniProtKB;Acc:O96433]	3	1	1	1	4	7	3	2	6
BXY_1534200.1	RING finger protein 5 (inferred by orthology to a C. elegans protein) [Source:UniProtKB;Acc:Q09463]	30	21	9	12	39	25	13	23	33
BXY_0633400.1		31	15	5	11	19	18	12	28	29
BXY_0524000.1	Putative ATP-dependent RNA helicase DHX33 (inferred by orthology to a human protein) [Source:UniProtKB;Acc:Q9H6R0]	9	15	4	2	14	11	4	17	26
BXY_1726100.1	Putative adp,ATP carrier protein (inferred by orthology to a S. mansoni protein) [Source:UniProtKB;Acc:G4VP51]	41	8	18	11	26	15	14	35	51
BXY_0425800.1		13	11	6	5	17	10	6	9	25
BXY_1443200.1		0	0	0	1	0	1	0	0	0
BXY_0014300.1	Maternal embryonic leucine zipper kinase (inferred by orthology to a human protein) [Source:UniProtKB;Acc:Q14680]	28	17	3	9	20	28	12	18	24
BXY_0157400.1		2	3	0	0	6	0	0	0	1
BXY_1076400.1		9	8	1	1	11	3	8	10	8
BXY_0524800.1	LD19812p (inferred by orthology to a D. melanogaster protein) [Source:UniProtKB;Acc:Q9VT75]	9	19	5	3	8	14	2	14	13
BXY_0846900.1	COGC-1 (inferred by orthology to a C. elegans protein) [Source:UniProtKB;Acc:G5EE66]	24	32	10	11	20	20	11	32	29
BXY_0297800.1		6	4	9	9	4	13	3	6	7
BXY_1757300.1		0	2	0	1	0	5	0	2	2
BXY_0442100.1		1	1	0	0	0	0	0	0	2
BXY_1720700.1	Sialin (inferred by orthology to a human protein) [Source:UniProtKB;Acc:Q9NRA2]	7	21	10	1	4	13	3	8	19
BXY_0564400.1		27	25	15	6	25	30	15	33	29
BXY_1760300.1		15	22	5	3	9	8	8	17	18
BXY_1376900.1		1	0	0	0	1	1	0	0	3
BXY_0159600.1	dTDP-D-glucose 4,6-dehydratase (inferred by orthology to a human protein) [Source:UniProtKB;Acc:O95455]	18	17	4	10	20	13	13	18	21
BXY_0504200.1		0	0	0	0	0	0	1	2	2
BXY_1750700.1	Cleavage stimulation factor subunit 3 (inferred by orthology to a human protein) [Source:UniProtKB;Acc:Q12996]	15	10	2	15	17	16	9	11	26
BXY_0551200.1		3	1	1	1	1	2	1	0	0
BXY_1065300.1	Non-specific lipid-transfer protein (inferred by orthology to a human protein) [Source:UniProtKB;Acc:P22307]	39	103	17	25	76	39	17	55	69
BXY_0372100.1	Adenosine kinase (inferred by orthology to a human protein) [Source:UniProtKB;Acc:P55263]	33	27	5	11	31	21	10	28	33
BXY_0360200.1	Nuclear hormone receptor family member nhr-47 (inferred by orthology to a C. elegans protein) [Source:UniProtKB;Acc:Q17370]	10	6	7	5	6	9	10	19	22
BXY_0398400.1		10	5	7	6	7	9	4	14	14
BXY_1463700.1		5	3	2	1	4	2	4	8	5
BXY_0839600.1		60	45	24	27	67	50	17	63	98
BXY_0236800.1		7	3	0	3	4	8	4	6	5
BXY_1687100.1		0	0	1	0	0	1	0	0	0
BXY_0329700.1		3	2	2	5	6	4	4	8	6
BXY_0339600.1	Guanine nucleotide exchange factor for RAS [Source:UniProtKB/TrEMBL;Acc:Q9NBD3] (projected from Caenorhabditis elegans ortholog sos-1)	16	11	3	3	17	13	8	9	30
BXY_1375000.1		5	12	3	2	4	5	0	7	7
BXY_0116500.1		2	0	1	3	3	7	0	2	2
BXY_1544100.1		0	1	0	1	3	1	3	0	7
BXY_0837000.1		88	67	28	28	57	84	34	83	78
BXY_1516500.1	G protein-coupled receptor EGL-6 isoform b [Source:UniProtKB/TrEMBL;Acc:G5EFX1] (projected from Caenorhabditis elegans ortholog egl-6)	1	1	0	0	0	1	0	1	0
BXY_0404300.1	Serine/threonine-protein kinase PRP4 homolog (inferred by orthology to a human protein) [Source:UniProtKB;Acc:Q13523]	7	15	7	2	9	11	13	11	28
BXY_0926100.1		3	3	1	3	1	0	3	2	7
BXY_1146500.1	Caveolin-1 (inferred by orthology to a C. elegans protein) [Source:UniProtKB;Acc:Q94051]	12	15	9	8	31	34	5	11	26
BXY_0601900.1		11	3	1	5	17	11	5	9	37
BXY_0926300.1	Inactive rhomboid protein 1 (inferred by orthology to a D. melanogaster protein) [Source:UniProtKB;Acc:Q76NQ1]	9	4	1	1	12	4	1	3	16
BXY_0112300.1		1	2	0	4	5	0	2	0	2
BXY_1148000.1		0	0	2	0	1	1	0	0	0
BXY_1738200.1	Nipped-B-like protein pqn-85 (inferred by orthology to a C. elegans protein) [Source:UniProtKB;Acc:Q95XZ5]	30	20	7	12	20	41	16	33	38
BXY_0119000.1		0	5	0	1	1	1	3	6	4
BXY_1148600.1		1	1	1	1	0	0	0	3	1
BXY_0277500.1	CDK-activating kinase assembly factor MAT1 (inferred by orthology to a human protein) [Source:UniProtKB;Acc:P51948]	27	26	6	10	23	22	11	16	36
BXY_0288600.1	Serine hydroxymethyltransferase (inferred by orthology to a C. elegans protein) [Source:UniProtKB;Acc:P50432]	44	41	7	20	29	43	22	39	64
BXY_1423200.1		21	24	5	4	22	13	5	17	26
BXY_0241900.1		0	2	0	0	0	3	1	1	3
BXY_0640300.1		5	7	2	3	2	1	1	2	4
BXY_0287000.1		11	11	9	3	9	16	7	17	27
BXY_1083400.1	Rho GTPase activating protein at 71E (inferred by orthology to a D. melanogaster protein) [Source:UniProtKB;Acc:B7Z058]	5	6	5	0	10	4	4	6	13
BXY_0994600.1		5	2	0	1	5	5	5	2	6
BXY_1713200.1	E3 ubiquitin-protein ligase UBR3 (inferred by orthology to a human protein) [Source:UniProtKB;Acc:Q6ZT12]	30	32	11	13	35	20	10	24	41
BXY_0388600.1		1	2	0	2	1	0	2	1	5
BXY_1427300.1	Phenylalanine--tRNA ligase beta subunit (inferred by orthology to a C. elegans protein) [Source:UniProtKB;Acc:Q19713]	30	19	8	3	29	24	20	18	42
BXY_0823300.1		15	14	9	8	16	8	9	13	48
BXY_1394500.1		0	2	0	0	0	2	0	0	0
BXY_0587000.1		9	13	6	3	14	8	8	7	12
BXY_0133500.1	Dynein heavy chain, cytoplasmic (inferred by orthology to a C. elegans protein) [Source:UniProtKB;Acc:Q19020]	86	54	26	27	39	48	27	74	98
BXY_0898400.1		18	11	6	3	14	19	3	21	27
BXY_0944500.1	5'-3' exoribonuclease 2 homolog (inferred by orthology to a C. elegans protein) [Source:UniProtKB;Acc:Q9U299]	46	18	13	18	36	33	17	45	60
BXY_0004500.1		8	7	1	4	7	7	3	11	15
BXY_1105900.1		3	1	0	3	1	1	1	1	6
BXY_0338100.1		6	1	2	1	0	1	0	2	1
BXY_0538500.1		1	0	0	1	0	0	1	0	3
BXY_1638000.1	Innexin unc-9 (inferred by orthology to a C. elegans protein) [Source:UniProtKB;Acc:O01393]	3	6	0	1	6	8	3	9	6
BXY_0497700.1		9	18	4	10	10	16	6	16	22
BXY_1684800.1		2	1	0	0	0	1	0	2	2
BXY_1018500.1		7	9	3	1	4	10	2	6	8
BXY_1166000.1		12	10	4	2	25	14	4	13	3
BXY_1105600.1	Eukaryotic translation initiation factor 2A (inferred by orthology to a C. elegans protein) [Source:UniProtKB;Acc:Q19052]	52	47	12	9	39	44	21	64	58
BXY_1015100.1		39	33	24	9	20	14	23	25	52
BXY_0236000.1	Sugar phosphate exchanger 3 (inferred by orthology to a human protein) [Source:UniProtKB;Acc:Q8NCC5]	8	26	2	6	16	26	12	17	23
BXY_1422400.1		0	0	0	0	0	0	0	1	2
BXY_0340500.1	Mitochondrial genome maintenance exonuclease 1 (inferred by orthology to a C. elegans protein) [Source:UniProtKB;Acc:A9QY30]	2	2	0	1	10	5	1	7	3
BXY_1241600.1		2	4	0	0	2	5	0	2	1
BXY_1403700.1		9	7	3	2	6	6	4	7	13
BXY_0371200.1		0	0	0	0	0	2	0	0	0
BXY_0232600.1	Beta-1,3-glucosyltransferase (inferred by orthology to a human protein) [Source:UniProtKB;Acc:Q6Y288]	7	10	3	2	7	12	5	5	16
BXY_1671400.1	Protein Malvolio (inferred by orthology to a D. melanogaster protein) [Source:UniProtKB;Acc:P49283]	32	20	12	8	15	20	9	24	31
BXY_1739400.1		8	3	3	1	15	7	3	8	8
BXY_0535500.1		3	1	0	2	2	4	1	2	5
BXY_0774400.1		25	19	13	11	13	26	14	25	41
BXY_0989800.1		6	6	3	4	4	4	4	6	17
BXY_1605100.1	Actin-depolymerizing factor 1 (inferred by orthology to a C. elegans protein) [Source:UniProtKB;Acc:Q07750]	99	74	35	51	99	120	45	101	96
BXY_0343800.1	Tubulin polyglutamylase TTLL5 (inferred by orthology to a human protein) [Source:UniProtKB;Acc:Q6EMB2]	20	17	5	5	28	15	7	24	28
BXY_0460000.1	Leukocyte receptor cluster member 8 (inferred by orthology to a human protein) [Source:UniProtKB;Acc:Q96PV6]	7	4	3	4	4	3	6	10	17
BXY_0720200.1		14	16	2	8	14	17	5	19	17
BXY_1622200.1	NADPH--cytochrome P450 reductase (inferred by orthology to a C. elegans protein) [Source:UniProtKB;Acc:Q09590]	91	105	43	52	85	79	58	77	128
BXY_0143300.1		31	28	14	9	41	41	15	39	41
BXY_0620900.1		5	5	2	3	0	4	1	9	11
BXY_0881600.1	Trifunctional enzyme subunit alpha, mitochondrial (inferred by orthology to a human protein) [Source:UniProtKB;Acc:P40939]	74	76	31	26	54	61	35	65	107
BXY_0721100.1		1	0	0	0	1	1	0	1	0
BXY_0746200.1		3	3	0	0	2	5	0	2	3
BXY_0151500.1		47	37	22	13	42	38	20	41	48
BXY_1396400.1		1	0	0	0	1	5	1	1	7
BXY_0116200.1		1	2	1	2	7	9	5	9	4
BXY_0377500.1		0	2	0	0	1	0	3	0	6
BXY_1574700.1		5	3	0	0	5	4	1	3	12
BXY_0403700.1		1	0	0	1	1	0	0	1	0
BXY_1281500.1	GTP cyclohydrolase 1 (inferred by orthology to a C. elegans protein) [Source:UniProtKB;Acc:Q19980]	5	8	3	5	4	6	4	5	10
BXY_1102500.1		18	19	20	13	13	19	12	15	40
BXY_1715600.1		2	0	2	1	3	3	1	1	7
BXY_0467000.1		4	6	5	4	6	4	2	5	13
BXY_0878400.1		4	1	2	2	5	1	0	3	6
BXY_1691800.1	Putative deoxyribose-phosphate aldolase (inferred by orthology to a C. elegans protein) [Source:UniProtKB;Acc:Q19264]	10	4	0	2	3	10	2	2	8
BXY_0022500.1	Fumble (inferred by orthology to a D. melanogaster protein) [Source:UniProtKB;Acc:D8FT20]	23	21	8	12	14	13	12	23	23
BXY_1271700.1		2	1	0	1	1	1	1	2	0
BXY_0799000.1	Dual specificity protein phosphatase Mpk3 (inferred by orthology to a D. melanogaster protein) [Source:UniProtKB;Acc:Q9VVW5]	6	4	5	4	8	5	4	8	12
BXY_0100500.1		2	2	1	0	3	3	4	1	2
BXY_0109700.1	Feline leukemia virus subgroup C receptor-related (inferred by orthology to a S. mansoni protein) [Source:UniProtKB;Acc:G4VQW1]	8	12	4	6	9	13	8	8	29
BXY_1128600.1	Putative glycogen synthase kinase 3-related (inferred by orthology to a S. mansoni protein) [Source:UniProtKB;Acc:G4V727]	5	3	0	5	5	5	0	8	3
BXY_0650300.1	Neuronal acetylcholine receptor subunit eat-2 (inferred by orthology to a C. elegans protein) [Source:UniProtKB;Acc:Q9U298]	0	0	0	0	4	1	1	0	1
BXY_1622800.1		14	14	3	6	10	11	8	11	17
BXY_1673300.1		2	4	0	2	1	5	1	2	9
BXY_1542600.1		1	1	0	0	0	0	0	0	0
BXY_0461500.1	Required for meiotic nuclear division protein 1 homolog (inferred by orthology to a human protein) [Source:UniProtKB;Acc:Q9NWS8]	11	7	4	4	10	17	10	24	27
BXY_0841800.1		1	2	2	1	4	0	0	1	2
BXY_1144400.1	Cytoplasmic tRNA 2-thiolation protein 1 (inferred by orthology to a C. elegans protein) [Source:UniProtKB;Acc:O76365]	2	2	2	3	0	3	0	1	5
BXY_1533500.1	Probable ubiquitin carboxyl-terminal hydrolase 46 (inferred by orthology to a C. elegans protein) [Source:UniProtKB;Acc:P34547]	5	6	2	5	7	13	3	7	18
BXY_0431900.1	Adipocyte plasma membrane-associated protein (inferred by orthology to a human protein) [Source:UniProtKB;Acc:Q9HDC9]	1	0	0	2	4	2	0	0	3
BXY_1754700.1		0	0	1	0	1	0	0	0	0
BXY_1371500.1		1	1	0	0	0	0	0	0	1
BXY_0262700.1		2	2	1	1	3	1	0	2	6
BXY_0895400.1	DNA-directed RNA polymerase II subunit RPB3 (inferred by orthology to a human protein) [Source:UniProtKB;Acc:P19387]	27	24	14	5	26	31	6	28	33
BXY_0350000.1	MKI67 FHA domain-interacting nucleolar phosphoprotein (inferred by orthology to a human protein) [Source:UniProtKB;Acc:Q9BYG3]	6	13	3	11	13	6	6	7	10
BXY_1683300.1		22	17	5	10	14	26	2	19	23
BXY_1412700.1		13	14	1	4	15	16	5	10	14
BXY_1042300.1		0	0	0	1	0	1	0	0	0
BXY_1363100.1	Papilin (inferred by orthology to a D. melanogaster protein) [Source:UniProtKB;Acc:Q868Z9]	0	0	0	0	0	0	0	1	1
BXY_0042000.1		50	29	16	16	39	48	20	40	53
BXY_0598100.1		8	9	0	5	6	8	6	7	10
BXY_0657100.1		1	2	0	1	1	3	2	2	2
BXY_1597800.1	NHP2-like protein 1 homolog (inferred by orthology to a C. elegans protein) [Source:UniProtKB;Acc:Q21568]	46	35	15	19	43	50	19	38	42
BXY_0952700.1	Mec-8 protein (inferred by orthology to a C. elegans protein) [Source:UniProtKB;Acc:G5ECJ4]	22	20	3	3	17	31	6	22	25
BXY_0062500.1		0	1	1	1	1	2	1	1	3
BXY_0924500.1		2	1	0	0	0	1	1	1	0
BXY_1436400.1		6	7	0	5	10	8	6	4	14
BXY_1634800.1		3	8	6	4	5	3	4	7	8
BXY_0425000.1	Resistance to inhibitors of cholinesterase protein 3 (inferred by orthology to a C. elegans protein) [Source:UniProtKB;Acc:Q22472]	5	10	1	8	12	7	2	3	12
BXY_0102300.1	Peptidyl-prolyl cis-trans isomerase NIMA-interacting 1 (inferred by orthology to a human protein) [Source:UniProtKB;Acc:Q13526]	8	6	6	6	11	8	10	6	12
BXY_0030500.1		5	8	3	2	6	5	2	2	5
BXY_0884200.1	Activator of basal transcription 1 (inferred by orthology to a human protein) [Source:UniProtKB;Acc:Q9ULW3]	3	2	0	1	4	4	3	4	3
BXY_1421900.1		1	1	0	0	0	0	0	0	0
BXY_0208400.1		11	7	2	2	6	6	2	10	3
BXY_1556000.1	Calcineurin B homologous protein 3 (inferred by orthology to a human protein) [Source:UniProtKB;Acc:Q96BS2]	5	3	2	0	1	5	1	1	2
BXY_0375400.1		4	2	1	0	4	7	1	6	4
BXY_1422500.1		2	0	2	0	0	2	0	1	0
BXY_0755200.1		22	17	1	9	12	20	8	17	23
BXY_0904600.1		3	4	1	1	3	0	2	0	3
BXY_1647700.1	Sex-determining transformer protein 1 (inferred by orthology to a C. elegans protein) [Source:UniProtKB;Acc:P34708]	13	9	4	9	6	7	6	9	11
BXY_1373700.1	Fatty-acid amide hydrolase 2 (inferred by orthology to a human protein) [Source:UniProtKB;Acc:Q6GMR7]	4	5	0	2	6	4	4	5	5
BXY_0134600.1		8	2	0	3	4	4	2	6	4
BXY_1106100.1		12	15	3	1	22	24	10	14	7
BXY_0842800.1		1	0	0	1	2	6	1	3	4
BXY_1392500.1	ES2 similar protein 2 (inferred by orthology to a C. elegans protein) [Source:UniProtKB;Acc:P34420]	6	5	7	5	4	7	4	9	7
BXY_1195500.1		2	2	1	0	0	0	1	1	2
BXY_1074900.1	Calcium uptake protein 1 homolog, mitochondrial (inferred by orthology to a C. elegans protein) [Source:UniProtKB;Acc:Q95PZ2]	5	3	1	2	3	1	0	3	12
BXY_0826700.1	FMRFamide-like peptide 6a; FMRFamide-like peptide 6c [Source:UniProtKB/TrEMBL;Acc:B7TAB5]	29	22	19	8	27	18	12	28	36
BXY_1532000.1		4	2	2	3	8	2	8	8	11
BXY_1282700.1		9	10	5	6	13	20	3	12	15
BXY_0575400.1	Chondroitin sulfate proteoglycan 4 (inferred by orthology to a human protein) [Source:UniProtKB;Acc:Q6UVK1]	0	5	2	1	5	2	3	4	7
BXY_0470100.1	Alpha-1,6-mannosylglycoprotein 6-beta-N-acetylglucosaminyltransferase (inferred by orthology to a C. elegans protein) [Source:UniProtKB;Acc:Q9NDH7]	14	5	2	5	17	8	6	11	25
BXY_0279300.1		8	5	1	1	4	5	3	3	6
BXY_0924300.1	AT04676p (inferred by orthology to a D. melanogaster protein) [Source:UniProtKB;Acc:Q9VYD9]	43	51	20	19	66	50	34	56	77
BXY_0347000.1		1	0	1	2	3	2	1	2	4
BXY_0579800.1		7	3	6	3	10	10	1	9	16
BXY_0402900.1		1	0	0	0	0	0	1	0	1
BXY_0590700.1		24	12	2	7	6	11	3	15	17
BXY_0336000.1		1	4	3	2	4	1	5	3	9
BXY_1231300.1		3	0	0	2	0	1	0	0	3
BXY_1116700.1		4	5	1	3	8	6	5	8	2
BXY_0786900.1	SOSS complex subunit B homolog (inferred by orthology to a D. melanogaster protein) [Source:UniProtKB;Acc:Q9VM17]	3	6	2	0	4	6	0	4	9
BXY_0986200.1		9	7	1	2	3	1	5	3	8
BXY_1119900.1	Probable Xaa-Pro aminopeptidase 3 (inferred by orthology to a human protein) [Source:UniProtKB;Acc:Q9NQH7]	27	23	7	15	29	18	16	17	22
BXY_1667600.1		2	0	1	1	1	4	2	0	2
BXY_0444600.1		11	6	4	2	4	3	3	9	10
BXY_0801500.1	Isovaleryl-CoA dehydrogenase, mitochondrial (inferred by orthology to a human protein) [Source:UniProtKB;Acc:P26440]	39	24	12	10	21	23	10	29	35
BXY_1459100.1		3	4	1	0	2	0	1	5	6
BXY_0052400.1		0	2	0	0	3	0	2	1	3
BXY_0607000.1		21	10	5	10	19	21	12	26	32
BXY_1006800.1		18	6	7	8	11	6	7	20	14
BXY_1692300.1		3	0	0	1	0	0	0	3	2
BXY_1679600.1		10	11	1	4	13	7	9	14	15
BXY_0097700.1		3	1	0	0	0	2	0	2	2
BXY_0311700.1	Tyrosine-protein kinase Fps85D (inferred by orthology to a D. melanogaster protein) [Source:UniProtKB;Acc:P18106]	14	3	5	3	6	5	5	8	10
BXY_0203500.1		9	7	2	4	4	12	3	10	13
BXY_1740500.1	Dynein light chain roadblock-type 1 (inferred by orthology to a human protein) [Source:UniProtKB;Acc:Q9NP97]	7	10	2	3	12	12	5	12	18
BXY_0936100.1		1	1	0	0	1	1	0	3	2
BXY_0538400.1		0	2	1	0	1	1	0	0	3
BXY_0167600.1	Probable N-acetylgalactosaminyltransferase 8 (inferred by orthology to a C. elegans protein) [Source:UniProtKB;Acc:O45293]	29	24	7	10	31	24	12	27	31
BXY_0650200.1	Neuronal acetylcholine receptor subunit eat-2 (inferred by orthology to a C. elegans protein) [Source:UniProtKB;Acc:Q9U298]	0	0	0	0	0	0	0	2	1
BXY_0544900.1		0	0	0	0	1	0	0	0	0
BXY_0782000.1	GH26238p2 (inferred by orthology to a D. melanogaster protein) [Source:UniProtKB;Acc:Q9V3U3]	7	9	1	3	8	7	8	9	11
BXY_0353300.1	Extracellular superoxide dismutase [Cu-Zn] (inferred by orthology to a C. elegans protein) [Source:UniProtKB;Acc:P34461]	16	9	11	1	17	9	8	18	19
BXY_0530300.1	Aldehyde dehydrogenase (inferred by orthology to a D. melanogaster protein) [Source:UniProtKB;Acc:A1Z6Z3]	9	13	5	5	17	7	3	13	19
BXY_1526000.1		0	0	0	0	3	0	0	0	0
BXY_0507600.1	Poly(U)-binding-splicing factor PUF60 (inferred by orthology to a human protein) [Source:UniProtKB;Acc:Q9UHX1]	6	10	7	3	9	8	3	12	16
BXY_0125200.1		3	1	0	0	0	3	1	2	3
BXY_0283900.1		9	7	0	4	7	11	6	14	13
BXY_0982900.1	Suppressor of Ty 6 homolog (inferred by orthology to a C. elegans protein) [Source:UniProtKB;Acc:P34703]	17	27	8	2	24	20	12	19	51
BXY_0737900.1	Probable trafficking protein particle complex subunit 13 homolog (inferred by orthology to a C. elegans protein) [Source:UniProtKB;Acc:Q95QQ2]	7	8	3	3	7	8	2	11	12
BXY_1493400.1		3	0	0	0	1	0	0	0	0
BXY_0908800.1	Putative protein heh-1 (inferred by orthology to a C. elegans protein) [Source:UniProtKB;Acc:O17271]	32	18	16	15	34	20	16	21	44
BXY_0853800.1		4	4	1	0	6	2	3	4	8
BXY_1743000.1		9	4	2	2	2	3	0	1	3
BXY_1706400.1		6	8	0	3	5	6	5	5	6
BXY_0494500.1		132	114	91	40	97	186	40	108	163
BXY_1367500.1		1	0	0	0	0	0	1	0	0
BXY_1550000.1		3	6	4	5	2	2	2	8	4
BXY_1366000.1		2	2	1	0	1	0	0	0	0
BXY_0120400.1		1	3	0	0	1	0	0	0	0
BXY_0319700.1		14	11	5	5	19	19	4	19	15
BXY_0011600.1		1	0	0	1	1	3	0	2	2
BXY_0237600.1	Farnesyl pyrophosphate synthase (inferred by orthology to a human protein) [Source:UniProtKB;Acc:P14324]	8	3	5	4	7	9	5	6	17
BXY_1117200.1	Degenerin-like protein asic-1 (inferred by orthology to a C. elegans protein) [Source:UniProtKB;Acc:O01635]	0	0	1	0	0	0	1	2	1
BXY_0460500.1		0	0	0	1	0	1	1	0	1
BXY_1715200.1	Cuticlin-1 (inferred by orthology to a C. elegans protein) [Source:UniProtKB;Acc:Q03755]	48	85	2	8	46	29	8	75	63
BXY_0468700.1		3	6	0	2	7	4	4	9	13
BXY_1178100.1		1	0	0	5	0	1	1	0	1
BXY_1131400.1		8	5	3	2	6	9	7	7	9
BXY_0629200.1		4	4	2	0	4	3	6	3	6
BXY_1065000.1		2	0	0	0	0	2	1	0	1
BXY_0059500.1	Napsin-A (inferred by orthology to a human protein) [Source:UniProtKB;Acc:O96009]	2	4	1	1	4	2	0	2	7
BXY_0864200.1		4	5	0	3	10	3	3	5	9
BXY_0433600.1		5	12	2	7	10	7	1	9	9
BXY_1024000.1	Beta-hexosaminidase A (inferred by orthology to a C. elegans protein) [Source:UniProtKB;Acc:Q22492]	0	0	0	0	0	0	0	0	2
BXY_0022400.1		0	2	0	0	2	4	1	3	3
BXY_0062100.1		5	1	1	1	1	1	3	0	2
BXY_1544000.1		6	9	1	8	9	6	4	6	16
BXY_1646000.1	Glutathione peroxidase (inferred by orthology to a zebrafish protein) [Source:UniProtKB;Acc:F1R5F7]	37	45	21	9	38	41	25	48	47
BXY_1080800.1		2	3	0	5	5	3	1	5	7
BXY_1695400.1	60S ribosomal protein L18 (inferred by orthology to a C. elegans protein) [Source:UniProtKB;Acc:O45946]	145	148	74	66	171	166	56	173	271
BXY_1645200.1	Dwarfin sma-3 (inferred by orthology to a C. elegans protein) [Source:UniProtKB;Acc:P45896]	7	6	4	2	3	3	4	5	6
BXY_1433100.1	Putative ATP-dependent DNA helicase Q1 (inferred by orthology to a C. elegans protein) [Source:UniProtKB;Acc:Q9TXJ8]	6	3	2	4	9	4	2	6	8
BXY_1147700.1		0	0	0	0	0	3	0	3	0
BXY_1709900.1		13	4	1	2	10	6	3	7	4
BXY_1609200.1	Putative phosphatidylcholine:ceramide cholinephosphotransferase 3 (inferred by orthology to a C. elegans protein) [Source:UniProtKB;Acc:Q965Q4]	5	1	1	0	5	2	1	3	8
BXY_0342000.1		7	1	1	0	5	2	1	5	7
BXY_1646200.1		11	6	3	2	18	7	5	7	18
BXY_1500800.1		1	0	2	0	0	0	1	0	0
BXY_0899600.1		0	6	0	2	0	1	3	1	4
BXY_1098200.1	PCI domain-containing protein 2 homolog [Source:UniProtKB/Swiss-Prot;Acc:Q95QU0] (projected from Caenorhabditis elegans ortholog C27F2.10)	23	8	3	8	24	13	8	19	17
BXY_1191300.1		1	1	0	0	1	0	0	1	0
BXY_1372200.1		1	1	1	0	2	1	0	4	0
BXY_1034300.1		24	10	10	3	13	6	7	13	19
BXY_0368400.1		4	3	2	0	1	0	0	0	1
BXY_0025100.1		0	0	0	0	2	0	1	0	1
BXY_0592100.1	GluClalpha (inferred by orthology to a D. melanogaster protein) [Source:UniProtKB;Acc:E1JIQ1]	1	0	0	0	2	0	0	0	0
BXY_0982700.1		28	24	8	9	20	16	9	26	36
BXY_1084700.1		2	3	0	0	0	0	3	0	0
BXY_0178200.1		1	0	0	0	0	0	0	1	0
BXY_1030300.1		1	2	2	3	2	3	0	1	5
BXY_1210300.1	Beta-1,4-mannosyltransferase bre-3 (inferred by orthology to a C. elegans protein) [Source:UniProtKB;Acc:Q03562]	18	23	7	10	16	18	4	20	24
BXY_0723500.1	tRNA (guanine(26)-N(2))-dimethyltransferase (inferred by orthology to a C. elegans protein) [Source:UniProtKB;Acc:Q23270]	7	10	2	1	2	5	4	4	11
BXY_0558400.1	Ribonucleoside-diphosphate reductase large subunit (inferred by orthology to a C. elegans protein) [Source:UniProtKB;Acc:Q03604]	14	14	9	11	12	20	11	18	25
BXY_0202200.1		23	15	5	7	13	11	9	7	19
BXY_0334800.1		2	3	5	0	2	6	2	3	2
BXY_0588100.1	Mediator of RNA polymerase II transcription subunit 19 (inferred by orthology to a C. elegans protein) [Source:UniProtKB;Acc:Q9N4F2]	11	6	5	5	5	9	12	8	14
BXY_0139200.1	Protein jagunal homolog (inferred by orthology to a C. elegans protein) [Source:UniProtKB;Acc:Q9XUU9]	26	18	5	11	18	22	13	29	33
BXY_1575900.1		0	0	0	0	1	0	0	0	6
BXY_0369500.1		2	3	1	0	1	1	0	2	1
BXY_1094600.1		0	0	0	1	1	0	0	0	0
BXY_0844200.1		19	14	2	5	18	16	6	9	20
BXY_1427100.1		43	33	11	13	33	29	19	36	46
BXY_1085400.1		2	2	0	2	7	2	0	1	1
BXY_1463800.1		3	0	0	1	1	3	0	0	1
BXY_1236300.1		3	2	0	3	2	6	2	3	8
BXY_1059000.1		3	3	2	1	3	1	1	1	0
BXY_1233900.1	Exonuclease mut-7 (inferred by orthology to a C. elegans protein) [Source:UniProtKB;Acc:P34607]	19	15	5	2	16	19	12	20	15
BXY_0466400.1	Putative cortactin (inferred by orthology to a S. mansoni protein) [Source:UniProtKB;Acc:G4VKJ5]	16	17	9	5	26	12	13	15	19
BXY_0110200.1		6	14	1	2	4	9	2	14	8
BXY_0072900.1	Nucleoredoxin-like protein 2 (inferred by orthology to a human protein) [Source:UniProtKB;Acc:Q5VZ03]	4	2	1	1	5	4	4	5	10
BXY_0440200.1	CCHC-type zinc finger protein CG3800 (inferred by orthology to a D. melanogaster protein) [Source:UniProtKB;Acc:Q8T8R1]	64	73	39	43	97	77	26	81	130
BXY_0137800.1		3	4	1	0	5	0	1	2	0
BXY_1409200.1		0	3	0	0	3	1	1	1	0
BXY_1537900.1		4	6	0	1	6	6	2	3	6
BXY_0198600.1		2	0	1	1	3	1	2	1	2
BXY_1735800.1		7	4	2	5	10	14	4	13	13
BXY_1389300.1	FI07245p (inferred by orthology to a D. melanogaster protein) [Source:UniProtKB;Acc:Q86NW1]	2	1	0	0	2	1	0	1	0
BXY_1225500.1		1	3	1	0	2	1	2	0	4
BXY_0715700.1		16	10	2	3	14	12	6	10	29
BXY_1563000.1	Estradiol 17-beta-dehydrogenase 12 (inferred by orthology to a human protein) [Source:UniProtKB;Acc:Q53GQ0]	1	1	0	0	10	4	2	0	3
BXY_0659900.1	Aps (inferred by orthology to a D. melanogaster protein) [Source:UniProtKB;Acc:Q7JVG2]	5	10	1	5	9	10	1	5	20
BXY_0884300.1	Dolichyl-diphosphooligosaccharide--protein glycosyltransferase subunit dad-1 (inferred by orthology to a C. elegans protein) [Source:UniProtKB;Acc:P52872]	38	36	6	16	52	51	22	36	50
BXY_0002000.1		0	0	0	1	0	0	0	1	1
BXY_1211900.1	Protein anon-37Cs (inferred by orthology to a D. melanogaster protein) [Source:UniProtKB;Acc:P18487]	6	7	5	2	16	6	2	6	5
BXY_0685400.1		0	1	1	1	0	0	0	0	4
BXY_0330100.1		3	3	2	0	0	1	0	0	2
BXY_0024200.1		19	13	6	3	5	13	6	12	13
BXY_1334800.1		1	0	0	0	1	0	0	0	0
BXY_0936200.1		1	1	2	0	2	1	1	2	3
BXY_1637200.1	Chondroitin sulfate synthase 2 (inferred by orthology to a C. elegans protein) [Source:UniProtKB;Acc:P45895]	24	11	11	4	11	14	10	18	23
BXY_0406200.1		27	22	12	8	38	22	19	31	42
BXY_0907000.1	Adenylate cyclase type 9 (inferred by orthology to a human protein) [Source:UniProtKB;Acc:O60503]	7	10	7	2	13	8	6	9	8
BXY_0746100.1		3	0	0	0	3	7	1	0	2
BXY_0952000.1		9	4	0	4	6	5	5	2	3
BXY_1200000.1		0	1	0	0	0	0	1	0	0
BXY_0982200.1	Calmodulin-like protein 3 (inferred by orthology to a human protein) [Source:UniProtKB;Acc:P27482]	2	1	0	0	2	1	1	3	4
BXY_0174300.1		5	4	1	0	8	3	0	7	6
BXY_1286700.1	Cdc42-interacting protein 4 (inferred by orthology to a D. melanogaster protein) [Source:UniProtKB;Acc:A8JNK4]	4	3	5	3	5	7	4	4	8
BXY_1594400.1	Serine/threonine-protein kinase/endoribonuclease ire-1 (inferred by orthology to a C. elegans protein) [Source:UniProtKB;Acc:Q09499]	13	23	10	2	11	13	9	22	29
BXY_0457700.1		3	6	2	0	5	1	2	0	2
BXY_1045100.1		12	15	1	11	10	11	3	11	11
BXY_1652600.1		5	1	0	0	2	2	1	1	0
BXY_0442600.1		21	4	6	2	13	15	8	15	24
BXY_1523500.1		14	4	2	3	5	7	2	10	8
BXY_1715800.1		1	2	0	0	1	0	3	3	2
BXY_0208800.1		26	14	1	12	22	27	14	20	29
BXY_0372800.1	Signal transducer and activator of transcription b (inferred by orthology to a C. elegans protein) [Source:UniProtKB;Acc:Q20977]	10	9	4	1	12	15	4	11	8
BXY_1045200.1	Ubiquitin carboxyl-terminal hydrolase 7 (inferred by orthology to a human protein) [Source:UniProtKB;Acc:Q93009]	25	24	12	7	17	22	8	29	52
BXY_1703300.1		1	4	0	0	2	0	1	0	3
BXY_0892900.1		20	24	9	7	15	23	8	30	31
BXY_0473400.1		0	1	0	0	0	0	0	1	0
BXY_0140300.1		3	14	2	8	8	6	7	7	17
BXY_1586000.1		3	3	0	0	0	1	2	2	2
BXY_1369600.1	Acetyl-CoA synthetase (inferred by orthology to a S. mansoni protein) [Source:UniProtKB;Acc:G4VI74]	1	0	1	0	2	2	0	2	7
BXY_0152600.1		13	5	5	5	13	9	5	13	13
BXY_0398800.1		4	2	1	0	3	5	2	2	9
BXY_0794100.1	Probable nucleolar GTP-binding protein 1 [Source:UniProtKB/Swiss-Prot;Acc:O44411] (projected from Caenorhabditis elegans ortholog T07A9.9)	48	41	23	22	51	31	26	56	87
BXY_1029000.1		1	0	0	1	0	1	0	0	0
BXY_1153000.1		20	16	2	6	14	6	5	20	18
BXY_0147300.1		2	1	2	1	2	0	1	0	4
BXY_1155900.1		3	3	1	3	7	6	2	6	16
BXY_1730500.1		18	19	7	4	17	17	15	20	25
BXY_0049800.1		0	0	0	0	0	0	0	1	1
BXY_1382200.1		7	2	0	1	0	7	2	3	13
BXY_0456300.1	Nuclear receptor corepressor 1 (inferred by orthology to a C. elegans protein) [Source:UniProtKB;Acc:P34333]	13	10	8	7	11	8	6	12	27
BXY_0175000.1		1	1	0	0	1	0	0	0	1
BXY_1097200.1	PRKR-interacting protein 1 (inferred by orthology to a human protein) [Source:UniProtKB;Acc:Q9H875]	3	3	1	2	5	4	4	7	6
BXY_0402000.1		8	10	3	3	3	12	0	14	6
BXY_1581800.1		1	2	0	0	1	0	0	0	0
BXY_0734500.1		16	15	10	10	24	18	10	28	26
BXY_1539500.1	Probable type I inositol 1,4,5-trisphosphate 5-phosphatase (inferred by orthology to a C. elegans protein) [Source:UniProtKB;Acc:Q17848]	8	9	7	3	11	9	5	17	22
BXY_1417700.1	Protein bunched, class 1/class 3/D/E (inferred by orthology to a D. melanogaster protein) [Source:UniProtKB;Acc:Q24522]	45	47	19	24	49	49	31	58	63
BXY_1654000.1	Transmembrane protein 165 (inferred by orthology to a human protein) [Source:UniProtKB;Acc:Q9HC07]	17	9	8	12	9	21	8	12	21
BXY_0525000.1		3	1	1	0	0	2	3	2	3
BXY_0159000.1		1	0	0	0	2	3	0	1	1
BXY_0390500.1		17	12	5	4	12	25	6	22	18
BXY_0804600.1		4	0	0	0	2	4	0	0	3
BXY_0031900.1		10	16	0	2	14	17	4	11	8
BXY_1357900.1		6	7	2	1	3	7	2	3	2
BXY_0914000.1		32	26	13	12	31	22	13	47	46
BXY_1715900.1		2	13	0	3	4	3	2	5	6
BXY_0992700.1		35	28	6	13	29	24	9	18	39
BXY_0985500.1		2	2	0	1	4	0	2	5	5
BXY_0585700.1	Isobutyryl-CoA dehydrogenase, mitochondrial (inferred by orthology to a human protein) [Source:UniProtKB;Acc:Q9UKU7]	3	8	1	1	9	9	2	2	6
BXY_0232100.1		0	1	0	0	2	2	0	5	0
BXY_1728100.1		13	5	8	6	8	5	4	17	13
BXY_1620300.1		12	8	1	5	20	11	4	5	17
BXY_0623900.1		9	6	4	5	12	6	4	13	11
BXY_0317400.1		77	65	37	21	89	50	37	69	126
BXY_0546800.1		3	3	0	1	0	3	0	1	3
BXY_0055400.1		2	1	0	2	3	0	3	1	0
BXY_0011800.1	DNA damage-binding protein 1 (inferred by orthology to a human protein) [Source:UniProtKB;Acc:Q16531]	21	22	5	7	16	24	7	29	24
BXY_1660200.1	TATA-box-binding protein (inferred by orthology to a C. elegans protein) [Source:UniProtKB;Acc:P32085]	7	13	10	3	7	8	7	12	9
BXY_0788100.1		6	8	2	2	6	4	2	10	12
BXY_0473800.1		6	9	3	2	5	4	6	7	4
BXY_0601300.1		2	5	2	7	7	2	2	7	5
BXY_1745900.1		5	4	0	3	6	2	1	4	5
BXY_1707300.1	Synaptotagmin-1 (inferred by orthology to a C. elegans protein) [Source:UniProtKB;Acc:P34693]	5	1	5	2	6	3	0	8	13
BXY_1238200.1	40S ribosomal protein S6 (inferred by orthology to a C. elegans protein) [Source:UniProtKB;Acc:Q9NEN6]	261	243	97	86	236	251	147	256	341
BXY_0847700.1		1	1	0	0	0	0	0	0	2
BXY_0515700.1		3	1	0	0	1	3	1	3	2
BXY_0327100.1		6	5	3	0	3	1	5	2	4
BXY_1113200.1		6	6	6	0	6	5	2	0	16
BXY_0562300.1	Adenylosuccinate lyase (inferred by orthology to a C. elegans protein) [Source:UniProtKB;Acc:Q21774]	13	22	5	3	14	14	13	28	26
BXY_0079800.1		16	17	4	6	10	22	4	23	16
BXY_1589400.1	Putative tRNA pseudouridine synthase Pus10 (inferred by orthology to a D. melanogaster protein) [Source:UniProtKB;Acc:Q9VPK7]	8	4	0	5	1	2	3	1	5
BXY_1414000.1	LD08669p (inferred by orthology to a D. melanogaster protein) [Source:UniProtKB;Acc:Q9VDE3]	19	18	15	9	29	25	16	34	35
BXY_1753000.1	28S ribosomal protein S18c, mitochondrial (inferred by orthology to a human protein) [Source:UniProtKB;Acc:Q9Y3D5]	10	10	3	6	13	8	4	8	11
BXY_0105600.1	Trafficking protein particle complex subunit 9 (inferred by orthology to a human protein) [Source:UniProtKB;Acc:Q96Q05]	4	4	4	0	3	10	2	8	11
BXY_1473200.1		3	0	2	0	2	2	1	2	3
BXY_0433100.1		3	1	0	0	1	0	0	0	0
BXY_1519000.1	AP-2 complex subunit alpha (inferred by orthology to a D. melanogaster protein) [Source:UniProtKB;Acc:P91926]	24	14	11	7	21	41	26	26	38
BXY_0994800.1	Isoleucyl-tRNA synthetase (Mitochondrial) [Source:UniProtKB/TrEMBL;Acc:Q7Z261] (projected from Caenorhabditis elegans ortholog iars-2)	16	28	8	12	15	22	10	20	39
BXY_1324700.1		0	0	1	1	0	0	0	0	2
BXY_0855800.1		16	8	1	5	9	4	3	6	17
BXY_1115300.1	Nucleolar GTP-binding protein 2 (inferred by orthology to a human protein) [Source:UniProtKB;Acc:Q13823]	61	54	30	23	68	56	37	72	100
BXY_1647500.1	Testis-specific serine/threonine-protein kinase 3 (inferred by orthology to a human protein) [Source:UniProtKB;Acc:Q96PN8]	9	9	6	2	8	6	5	13	17
BXY_1051900.1	Mannose-1-phosphate guanyltransferase alpha (inferred by orthology to a human protein) [Source:UniProtKB;Acc:Q96IJ6]	22	26	6	11	27	12	9	18	30
BXY_0137300.1	INO80 complex subunit E (inferred by orthology to a human protein) [Source:UniProtKB;Acc:Q8NBZ0]	13	8	4	5	10	18	10	18	21
BXY_1666700.1		14	10	4	3	7	18	4	16	17
BXY_1101300.1		7	3	1	2	7	4	3	6	4
BXY_1632200.1		23	22	11	13	24	14	11	26	33
BXY_0384100.1		0	4	0	1	1	1	0	2	2
BXY_1723900.1	Multidrug resistance-associated protein 4 (inferred by orthology to a human protein) [Source:UniProtKB;Acc:O15439]	21	18	3	5	18	14	12	21	23
BXY_0928900.1		20	13	19	13	23	21	12	19	40
BXY_1517500.1	Ribosome maturation protein SBDS (inferred by orthology to a C. elegans protein) [Source:UniProtKB;Acc:Q23202]	16	16	3	9	14	17	8	22	26
BXY_0960400.1		3	0	1	0	1	2	0	1	5
BXY_0025700.1	CDP-diacylglycerol--inositol 3-phosphatidyltransferase (inferred by orthology to a human protein) [Source:UniProtKB;Acc:O14735]	5	9	7	2	5	8	8	13	13
BXY_0991200.1	Adrenodoxin, mitochondrial (inferred by orthology to a human protein) [Source:UniProtKB;Acc:P10109]	2	2	0	0	2	3	1	3	3
BXY_0593600.1		2	4	0	1	1	1	0	6	4
BXY_0042500.1		2	3	1	0	1	3	1	2	3
BXY_0161400.1		7	6	2	1	8	3	6	6	4
BXY_1184900.1		0	2	0	0	1	0	0	0	0
BXY_0113300.1		3	2	0	1	5	1	0	0	8
BXY_1630400.1	Translational activator GCN1 (inferred by orthology to a human protein) [Source:UniProtKB;Acc:Q92616]	46	30	17	13	33	38	30	38	54
BXY_0120900.1		1	0	0	1	1	0	0	0	2
BXY_1143600.1	ABC transporter ATP-binding protein/permease wht-1 (inferred by orthology to a C. elegans protein) [Source:UniProtKB;Acc:Q11180]	2	0	1	3	0	1	0	2	2
BXY_1422000.1	Ferritin light chain (inferred by orthology to a human protein) [Source:UniProtKB;Acc:P02792]	5	8	6	3	5	12	4	11	10
BXY_0768200.1	C-1-tetrahydrofolate synthase, cytoplasmic (inferred by orthology to a D. melanogaster protein) [Source:UniProtKB;Acc:O96553]	29	37	21	15	19	32	15	37	59
BXY_0639500.1		5	3	0	1	2	3	2	8	7
BXY_0471300.1		12	18	2	7	28	25	15	11	27
BXY_1495700.1		0	0	0	0	1	0	0	1	0
BXY_0015600.1	UDP-xylose and UDP-N-acetylglucosamine transporter (inferred by orthology to a human protein) [Source:UniProtKB;Acc:Q969S0]	18	30	3	9	18	12	10	16	22
BXY_0738500.1		15	14	2	7	14	8	15	9	20
BXY_1597200.1	Splicing factor 3B subunit 4 (inferred by orthology to a C. elegans protein) [Source:UniProtKB;Acc:Q09442]	8	8	1	3	8	11	1	6	22
BXY_0320800.1		1	0	0	1	1	0	0	0	0
BXY_1276200.1	Putative esterase (inferred by orthology to a C. elegans protein) [Source:UniProtKB;Acc:P34419]	4	2	0	3	2	0	0	2	2
BXY_1415200.1		5	3	5	7	5	5	1	13	5
BXY_0912900.1		0	1	0	0	1	0	1	0	3
BXY_0848900.1		2	2	0	3	4	5	0	0	2
BXY_0558300.1		1	1	1	4	1	3	1	2	0
BXY_1635000.1		24	32	5	7	15	28	13	33	31
BXY_0809700.1	Adenosine deaminase (inferred by orthology to a human protein) [Source:UniProtKB;Acc:P00813]	23	15	6	6	11	14	9	14	22
BXY_1264700.1		0	1	0	0	1	0	0	1	0
BXY_1406400.1	Mitochondrial intermediate peptidase (inferred by orthology to a human protein) [Source:UniProtKB;Acc:Q99797]	15	15	8	11	12	18	6	25	32
BXY_1161300.1	60S ribosomal protein L31 (inferred by orthology to a C. elegans protein) [Source:UniProtKB;Acc:Q9U332]	139	129	43	57	137	130	57	119	170
BXY_0941700.1		2	2	4	3	1	3	0	3	2
BXY_1175000.1		1	0	0	0	1	1	0	1	1
BXY_0848700.1		3	5	4	3	5	6	5	8	10
BXY_1415900.1		3	3	0	1	2	2	3	1	5
BXY_0237500.1	Putative ATP synthase subunit f, mitochondrial (inferred by orthology to a C. elegans protein) [Source:UniProtKB;Acc:Q22021]	83	39	26	23	57	60	18	67	86
BXY_0530900.1		4	4	0	1	1	3	2	1	6
BXY_1047000.1		4	3	1	1	0	0	0	2	1
BXY_0657500.1		8	12	2	4	6	7	4	9	13
BXY_0605100.1		2	0	1	0	0	0	0	0	1
BXY_1348900.1	Putative fad oxidoreductase (inferred by orthology to a S. mansoni protein) [Source:UniProtKB;Acc:G4VCW4]	0	0	0	2	4	4	1	1	3
BXY_0346000.1		2	0	0	0	0	0	1	0	0
BXY_0370000.1	Aminomethyltransferase, mitochondrial (inferred by orthology to a human protein) [Source:UniProtKB;Acc:P48728]	8	10	7	12	7	6	5	17	23
BXY_0570000.1	Methyl-binding protein-2 (inferred by orthology to a C. elegans protein) [Source:UniProtKB;Acc:G5ECR1]	11	13	6	4	20	19	16	19	21
BXY_0348500.1	Kinesin light chain (inferred by orthology to a D. melanogaster protein) [Source:UniProtKB;Acc:P46824]	23	21	15	10	15	22	12	28	23
BXY_0296100.1	Legumain (inferred by orthology to a human protein) [Source:UniProtKB;Acc:Q99538]	1	1	0	0	1	0	1	1	0
BXY_1342300.1	Protein AATF (inferred by orthology to a human protein) [Source:UniProtKB;Acc:Q9NY61]	0	1	1	0	3	0	0	2	1
BXY_1083000.1		1	1	1	2	0	4	2	1	3
BXY_0652000.1		3	5	2	3	5	5	4	11	3
BXY_0407700.1		2	1	1	1	2	1	4	1	0
BXY_0770900.1	UPF0568 protein C14orf166 (inferred by orthology to a human protein) [Source:UniProtKB;Acc:Q9Y224]	8	5	3	10	6	11	8	16	17
BXY_0890900.1		9	8	1	2	9	13	2	4	13
BXY_1402000.1		3	2	0	1	4	0	0	2	3
BXY_0715200.1		0	0	0	0	0	1	0	0	1
BXY_1594500.1	Degenerin-like protein unc-105 (inferred by orthology to a C. elegans protein) [Source:UniProtKB;Acc:Q09274]	5	4	3	2	3	2	2	6	3
BXY_1173400.1		16	13	6	9	17	12	3	6	10
BXY_0605600.1		0	0	0	1	1	0	0	0	0
BXY_1140800.1		0	1	0	0	2	0	0	0	2
BXY_0928200.1		6	0	1	0	3	9	2	5	3
BXY_1246600.1	Probable 3-hydroxyisobutyrate dehydrogenase, mitochondrial (inferred by orthology to a C. elegans protein) [Source:UniProtKB;Acc:Q9XTI0]	14	23	8	5	24	14	3	25	29
BXY_0627300.1	FMRFamide-like neuropeptides 11 (inferred by orthology to a C. elegans protein) [Source:UniProtKB;Acc:Q21156]	4	9	3	2	5	5	3	6	3
BXY_0367400.1	Redox-regulatory protein FAM213A (inferred by orthology to a human protein) [Source:UniProtKB;Acc:Q9BRX8]	36	21	7	10	23	19	10	21	30
BXY_0816300.1		9	4	2	1	10	7	3	4	13
BXY_0129100.1	NADH dehydrogenase [ubiquinone] flavoprotein 1, mitochondrial (inferred by orthology to a human protein) [Source:UniProtKB;Acc:P49821]	70	63	25	26	43	39	31	49	88
BXY_0608100.1		9	2	4	1	4	4	0	5	5
BXY_1623500.1	Bloom syndrome protein homolog (inferred by orthology to a C. elegans protein) [Source:UniProtKB;Acc:O18017]	36	23	4	15	23	22	3	28	32
BXY_0569200.1		29	37	21	16	52	36	21	50	49
BXY_1767700.1		273	236	176	142	473	204	113	347	653
BXY_0474100.1	Palmitoyltransferase (inferred by orthology to a C. elegans protein) [Source:UniProtKB;Acc:Q9XWD7]	12	4	2	5	6	13	3	6	14
BXY_0673300.1	60S ribosomal protein L37 (inferred by orthology to a human protein) [Source:UniProtKB;Acc:P61927]	2	4	0	4	3	5	2	4	12
BXY_0915700.1	39S ribosomal protein L15, mitochondrial (inferred by orthology to a human protein) [Source:UniProtKB;Acc:Q9P015]	13	18	3	5	12	12	8	9	17
BXY_1738700.1	DNA-directed RNA polymerases I, II, and III subunit RPABC1 (inferred by orthology to a C. elegans protein) [Source:UniProtKB;Acc:Q9N5K2]	22	17	4	10	17	23	11	18	32
BXY_0566200.1		7	4	3	0	4	9	6	10	11
BXY_1177300.1		0	0	0	0	0	2	0	2	0
BXY_0729700.1		7	4	7	5	5	11	3	8	7
BXY_1664800.1		31	18	8	13	15	23	13	31	32
BXY_0064100.1	Ethanolamine-phosphate cytidylyltransferase (inferred by orthology to a human protein) [Source:UniProtKB;Acc:Q99447]	7	3	1	2	7	5	3	5	9
BXY_1313200.1		16	9	3	5	4	29	3	5	7
BXY_0660400.1	ATP-dependent RNA helicase DHX29 (inferred by orthology to a human protein) [Source:UniProtKB;Acc:Q7Z478]	12	3	5	5	17	12	7	7	24
BXY_0026400.1		5	3	1	2	4	2	1	5	7
BXY_0185400.1		4	3	3	5	11	5	4	8	12
BXY_0065400.1		4	6	0	1	6	6	0	11	10
BXY_1422600.1		9	5	0	5	12	9	6	6	20
BXY_0312200.1		18	19	6	2	23	17	18	10	15
BXY_0306000.1	Putative pelota (inferred by orthology to a S. mansoni protein) [Source:UniProtKB;Acc:G4VDP4]	17	18	0	8	9	5	5	12	18
BXY_0754400.1		24	12	17	13	24	21	3	32	23
BXY_1195700.1		0	0	0	0	0	0	0	2	1
BXY_0392900.1	Lysosomal amino acid transporter 1 (inferred by orthology to a C. elegans protein) [Source:UniProtKB;Acc:Q95XZ6]	25	23	4	9	19	19	10	31	24
BXY_0424900.1	Uncharacterized mitochondrial carrier (inferred by orthology to a C. elegans protein) [Source:UniProtKB;Acc:Q09461]	4	0	1	2	9	7	2	4	8
BXY_0265600.1	Adenylosuccinate synthetase (inferred by orthology to a C. elegans protein) [Source:UniProtKB;Acc:P91134]	35	37	18	15	38	37	23	42	68
BXY_1575500.1		19	21	7	2	23	19	9	15	24
BXY_0102700.1		1	1	0	0	0	1	1	0	2
BXY_0611200.1		26	12	8	12	18	19	15	20	20
BXY_1719800.1	Sterol regulatory element-binding protein cleavage-activating protein (inferred by orthology to a human protein) [Source:UniProtKB;Acc:Q12770]	9	6	5	4	9	7	2	3	7
BXY_1603000.1		9	12	8	1	15	11	3	7	15
BXY_0690900.1		1	0	0	1	2	2	0	0	2
BXY_1393500.1		3	2	2	0	3	0	1	0	1
BXY_0312100.1		17	23	3	8	18	26	13	17	13
BXY_0954700.1		2	2	0	1	1	2	1	0	3
BXY_1663400.1	AEX-2 (inferred by orthology to a C. elegans protein) [Source:UniProtKB;Acc:G5ECD9]	4	4	1	0	4	0	0	4	5
BXY_0478300.1		5	8	0	4	7	5	0	8	14
BXY_0474300.1	Adenine phosphoribosyltransferase (inferred by orthology to a C. elegans protein) [Source:UniProtKB;Acc:P91455]	4	2	2	2	9	9	2	3	4
BXY_0751100.1		2	1	1	2	2	2	2	8	3
BXY_1133800.1	Proteasome subunit beta type-4 (inferred by orthology to a D. melanogaster protein) [Source:UniProtKB;Acc:Q9VNA5]	41	58	12	18	35	41	22	38	54
BXY_0779700.1	Phytanoyl-CoA dioxygenase, peroxisomal (inferred by orthology to a human protein) [Source:UniProtKB;Acc:O14832]	56	53	25	34	29	39	21	72	78
BXY_0543300.1		20	22	9	5	26	26	11	28	61
BXY_1628600.1		3	8	0	0	4	4	0	0	2
BXY_1209200.1		7	4	1	0	10	8	3	5	1
BXY_1742200.1		3	0	0	1	3	4	1	0	0
BXY_0311800.1	Nuclear hormone receptor,putative (inferred by orthology to a S. mansoni protein) [Source:UniProtKB;Acc:G4M113]	12	5	4	2	7	6	6	8	6
BXY_0378700.1	LD10456p (inferred by orthology to a D. melanogaster protein) [Source:UniProtKB;Acc:Q9V9M6]	24	23	11	13	27	26	13	23	36
BXY_1199300.1		1	3	0	1	2	0	3	2	0
BXY_0014200.1		36	34	9	6	12	30	13	28	34
BXY_1020300.1		0	0	1	1	1	1	1	0	0
BXY_1266400.1	Napsin-A (inferred by orthology to a human protein) [Source:UniProtKB;Acc:O96009]	0	1	0	0	0	1	0	0	1
BXY_0795300.1		23	15	4	3	18	16	13	23	19
BXY_0957100.1		27	9	6	11	20	11	15	26	19
BXY_0539900.1		2	6	0	1	3	0	0	2	3
BXY_0405900.1		15	9	0	10	22	9	3	8	9
BXY_1001900.1	Actin-related protein 2/3 complex subunit 5 (inferred by orthology to a D. melanogaster protein) [Source:UniProtKB;Acc:Q9VQD8]	16	12	5	4	13	16	7	6	14
BXY_0422000.1		21	16	8	9	19	17	12	10	28
BXY_1167300.1		12	18	10	4	15	9	7	18	37
BXY_0959000.1		6	6	0	0	3	7	0	5	8
BXY_0779300.1	Insulin-like peptide (inferred by orthology to a C. elegans protein) [Source:UniProtKB;Acc:G5EFY8]	5	7	5	2	3	1	2	5	12
BXY_0964900.1		4	1	1	2	4	2	1	0	2
BXY_1702900.1		2	0	1	0	1	2	1	2	2
BXY_0161100.1		50	45	11	24	61	45	40	59	54
BXY_0860800.1	LAMP family protein lmp-1 (inferred by orthology to a C. elegans protein) [Source:UniProtKB;Acc:Q11117]	30	38	26	17	47	46	25	33	48
BXY_0565100.1	Neuronal calcium sensor 2 (inferred by orthology to a C. elegans protein) [Source:UniProtKB;Acc:P36609]	8	18	1	6	19	11	13	13	36
BXY_0382600.1		3	4	0	0	5	0	1	2	3
BXY_1037100.1	GH03051p (inferred by orthology to a D. melanogaster protein) [Source:UniProtKB;Acc:Q9VCW6]	22	18	11	8	22	11	5	11	19
BXY_0955600.1	Small integral membrane protein 14 (inferred by orthology to a human protein) [Source:UniProtKB;Acc:Q96QK8]	27	23	12	11	24	18	14	22	47
BXY_0423000.1		1	0	0	0	0	0	1	1	0
BXY_0846800.1	Thioredoxin-like protein 1 (inferred by orthology to a human protein) [Source:UniProtKB;Acc:O43396]	34	32	16	19	27	33	16	32	48
BXY_1437600.1	Vacuolar protein sorting-associated protein 33B (inferred by orthology to a human protein) [Source:UniProtKB;Acc:Q9H267]	8	7	2	2	3	8	2	9	7
BXY_1055100.1		2	5	1	0	2	5	0	4	2
BXY_0476600.1		4	0	0	1	1	0	3	1	2
BXY_0343500.1	IST1 homolog (inferred by orthology to a human protein) [Source:UniProtKB;Acc:P53990]	16	20	7	2	20	10	13	17	36
BXY_0649700.1	Feline leukemia virus subgroup C receptor-related (inferred by orthology to a S. mansoni protein) [Source:UniProtKB;Acc:G4VQW1]	18	11	3	13	24	24	5	20	35
BXY_0454900.1		2	1	1	0	0	1	0	2	1
BXY_0814000.1		3	4	0	0	4	5	1	5	5
BXY_1024700.1		5	2	0	1	3	1	2	2	3
BXY_0955300.1		4	6	0	6	6	2	1	1	5
BXY_1072500.1		0	1	0	1	0	0	0	0	0
BXY_0967000.1	Probable metabotropic glutamate receptor mgl-1 (inferred by orthology to a C. elegans protein) [Source:UniProtKB;Acc:Q09630]	5	4	0	3	2	2	2	3	8
BXY_0121100.1		17	7	2	3	6	14	3	12	16
BXY_0950500.1	Beta-catenin-like protein 1 (inferred by orthology to a human protein) [Source:UniProtKB;Acc:Q8WYA6]	15	14	2	9	16	21	11	16	29
BXY_0881200.1	E3 ubiquitin-protein ligase RNF139 (inferred by orthology to a human protein) [Source:UniProtKB;Acc:Q8WU17]	7	7	3	5	9	8	2	5	10
BXY_0905600.1		0	0	0	0	2	1	0	1	7
BXY_0803100.1		0	1	0	1	1	2	0	1	2
BXY_0810900.1	Amidophosphoribosyltransferase (inferred by orthology to a human protein) [Source:UniProtKB;Acc:Q06203]	2	6	1	1	5	2	2	6	4
BXY_1668300.1		16	19	3	7	13	18	8	25	21
BXY_1438600.1		11	7	2	4	10	3	2	8	10
BXY_1236000.1	Protein unc-80 homolog (inferred by orthology to a human protein) [Source:UniProtKB;Acc:Q8N2C7]	1	2	1	1	0	1	2	1	2
BXY_0373900.1	Protein cornichon (inferred by orthology to a D. melanogaster protein) [Source:UniProtKB;Acc:P49858]	22	17	5	14	19	23	11	18	31
BXY_0418000.1		3	1	0	0	3	1	3	0	3
BXY_0083700.1		6	7	3	4	9	4	6	3	5
BXY_0798000.1	Nuclear hormone receptor,putative (inferred by orthology to a S. mansoni protein) [Source:UniProtKB;Acc:G4M113]	4	2	1	3	2	2	1	4	3
BXY_1506300.1		0	0	0	0	0	1	0	1	0
BXY_1518700.1	39S ribosomal protein L16, mitochondrial (inferred by orthology to a human protein) [Source:UniProtKB;Acc:Q9NX20]	14	14	3	7	15	16	9	22	23
BXY_0284300.1	Gamma-interferon-inducible lysosomal thiol reductase (inferred by orthology to a human protein) [Source:UniProtKB;Acc:P13284]	23	21	4	8	27	10	9	27	54
BXY_1730800.1	Putative methyltransferase NSUN5 (inferred by orthology to a human protein) [Source:UniProtKB;Acc:Q96P11]	4	10	3	4	7	11	3	12	12
BXY_0235700.1		6	15	3	6	7	13	5	3	9
BXY_0716000.1		1	4	2	5	4	7	1	6	10
BXY_0502900.1		1	0	1	1	2	2	0	3	5
BXY_0235300.1		2	1	1	0	5	3	1	2	1
BXY_0438500.1		26	30	6	9	21	20	5	23	30
BXY_0444500.1		2	2	1	0	1	0	2	1	5
BXY_0146000.1	Histidine triad nucleotide-binding protein 1 (inferred by orthology to a C. elegans protein) [Source:UniProtKB;Acc:P53795]	25	19	6	16	19	27	14	16	28
BXY_0327300.1		0	1	0	2	1	0	0	1	0
BXY_0081200.1		0	0	0	0	4	0	0	0	4
BXY_0763600.1	Probable coatomer subunit gamma (inferred by orthology to a C. elegans protein) [Source:UniProtKB;Acc:Q22498]	55	60	23	20	48	61	27	68	72
BXY_1036200.1	Sel-1 protein [Source:UniProtKB/TrEMBL;Acc:Q17378] (projected from Caenorhabditis elegans ortholog sel-1)	26	17	9	5	12	17	12	10	23
BXY_1221300.1		0	1	0	0	1	1	0	0	0
BXY_0118400.1		1	0	0	0	0	1	0	1	1
BXY_0041900.1		17	15	10	12	29	19	5	19	25
BXY_1252900.1		3	1	2	1	1	3	1	1	2
BXY_1038100.1		81	62	31	32	70	75	44	98	124
BXY_0645200.1		14	8	1	3	7	9	3	13	26
BXY_1157600.1		0	2	1	0	1	0	0	0	3
BXY_0128300.1	Exportin-5 (inferred by orthology to a human protein) [Source:UniProtKB;Acc:Q9HAV4]	15	20	12	7	32	16	12	24	37
BXY_0937500.1		3	1	0	1	1	4	0	1	1
BXY_0732300.1		1	0	0	1	2	1	1	3	1
BXY_1609500.1		0	3	1	0	3	5	0	1	3
BXY_1513100.1		34	36	12	19	28	32	16	49	68
BXY_0937800.1	Beta-1,4-endoglucanase [Source:UniProtKB/TrEMBL;Acc:Q6BCN0]	50	80	38	32	100	74	14	71	108
BXY_1008800.1		0	0	0	0	0	1	0	3	1
BXY_1645600.1		0	0	0	0	0	0	0	2	0
BXY_1486100.1		2	2	0	3	1	1	0	1	1
BXY_1020000.1		1	0	0	0	0	0	0	1	1
BXY_0698000.1		33	33	6	13	31	34	18	32	50
BXY_1615400.1	Putative phosphatidylinositol 4-kinase type-II (inferred by orthology to a S. mansoni protein) [Source:UniProtKB;Acc:G4VGN6]	19	20	3	2	15	11	7	13	20
BXY_0851900.1	Abnormal oocyte (inferred by orthology to a D. melanogaster protein) [Source:UniProtKB;Acc:Q9VKM4]	9	4	2	1	7	6	0	6	6
BXY_1611300.1	Eukaryotic translation initiation factor 2-alpha kinase 4 (inferred by orthology to a human protein) [Source:UniProtKB;Acc:Q9P2K8]	35	19	8	8	17	30	9	32	40
BXY_0761300.1	Dynamin-1-like protein (inferred by orthology to a human protein) [Source:UniProtKB;Acc:O00429]	48	35	13	14	30	42	22	42	62
BXY_0617700.1		1	0	0	1	2	2	1	0	2
BXY_0537800.1		1	3	0	0	1	2	2	3	4
BXY_0557700.1	Epoxide hydrolase 1 (inferred by orthology to a human protein) [Source:UniProtKB;Acc:P07099]	17	30	4	13	16	29	3	9	25
BXY_0035000.1		43	15	15	17	29	27	10	28	52
BXY_0995300.1		8	6	2	5	5	9	4	8	8
BXY_0725800.1	Separin (inferred by orthology to a human protein) [Source:UniProtKB;Acc:Q14674]	12	17	5	7	13	16	7	21	24
BXY_0558600.1	Putative transporter (inferred by orthology to a C. elegans protein) [Source:UniProtKB;Acc:Q10917]	0	1	1	3	3	1	0	1	2
BXY_1231700.1		0	1	0	0	0	0	0	0	1
BXY_0886600.1	Myocyte-specific enhancer factor 2 (inferred by orthology to a D. melanogaster protein) [Source:UniProtKB;Acc:P40791]	12	9	6	6	14	9	8	12	8
BXY_0248600.1	Phospholipase d-related (inferred by orthology to a S. mansoni protein) [Source:UniProtKB;Acc:G4VFV5]	17	26	6	4	14	14	13	16	37
BXY_1759800.1		18	10	4	7	23	6	6	12	43
BXY_0663700.1		0	3	0	0	2	0	1	2	2
BXY_1665500.1	Protein alan shepard (inferred by orthology to a D. melanogaster protein) [Source:UniProtKB;Acc:Q8MSV2]	22	18	7	10	13	26	13	23	30
BXY_1025900.1	Alpha-methylacyl-CoA racemase (inferred by orthology to a human protein) [Source:UniProtKB;Acc:Q9UHK6]	12	11	18	13	14	8	13	16	11
BXY_0100300.1		3	2	2	2	2	2	0	2	3
BXY_0127600.1	Putative rrm/rnp domain (inferred by orthology to a S. mansoni protein) [Source:UniProtKB;Acc:G4V882]	39	26	11	19	33	40	14	25	61
BXY_1411900.1	Nitric oxide synthase-interacting protein homolog (inferred by orthology to a C. elegans protein) [Source:UniProtKB;Acc:Q21755]	10	10	2	7	6	9	6	7	10
BXY_1173800.1		8	8	0	5	1	4	3	4	6
BXY_0019400.1		19	20	2	5	13	14	10	14	18
BXY_0471100.1		8	12	2	4	10	10	9	16	10
BXY_0492800.1		9	9	2	2	15	5	8	12	13
BXY_0379400.1		3	1	0	2	0	1	0	1	1
BXY_0856500.1		0	0	1	0	0	0	1	0	0
BXY_0905900.1		7	2	0	0	3	3	1	1	5
BXY_0570100.1	WASH complex subunit strumpellin (inferred by orthology to a human protein) [Source:UniProtKB;Acc:Q12768]	4	1	2	0	1	3	0	2	2
BXY_0130700.1	ADAM 17-like protease (inferred by orthology to a D. melanogaster protein) [Source:UniProtKB;Acc:Q9VAC5]	16	23	5	7	15	26	8	20	19
BXY_0828500.1		0	0	0	0	1	1	0	0	0
BXY_0673200.1		0	0	0	0	1	0	0	1	2
BXY_0234900.1		1	1	0	1	0	0	1	1	4
BXY_1580500.1	Putative transporter (inferred by orthology to a C. elegans protein) [Source:UniProtKB;Acc:Q10917]	0	0	0	1	0	2	0	0	2
BXY_0304000.1		24	34	10	15	35	32	8	22	50
BXY_0752400.1		0	2	0	0	0	1	1	1	4
BXY_1322100.1		25	25	15	3	24	17	5	14	52
BXY_1312900.1		7	7	2	1	2	1	1	7	5
BXY_1014900.1		2	3	2	1	11	6	2	3	7
BXY_0524600.1		1	1	1	1	3	3	1	5	1
BXY_0763500.1	Acetolactate synthase-like protein (inferred by orthology to a human protein) [Source:UniProtKB;Acc:A1L0T0]	31	23	11	14	28	21	16	27	52
BXY_1625600.1		2	1	0	1	0	1	0	0	1
BXY_0325600.1	3-hydroxy-3-methylglutaryl coenzyme A reductase [Source:UniProtKB/TrEMBL;Acc:Q19207] (projected from Caenorhabditis elegans ortholog hmgr-1)	49	39	12	16	28	36	20	43	120
BXY_1543100.1		25	13	8	14	29	23	13	28	20
BXY_1404700.1		7	10	2	1	6	6	4	6	7
BXY_1762900.1	Peroxidase mlt-7 (inferred by orthology to a C. elegans protein) [Source:UniProtKB;Acc:Q23490]	8	12	4	8	12	10	4	14	11
BXY_1174700.1	Putative transporter (inferred by orthology to a C. elegans protein) [Source:UniProtKB;Acc:Q10917]	3	3	4	3	8	1	8	6	4
BXY_0114300.1		1	1	0	0	0	0	0	0	0
BXY_0993800.1	LD02044p (inferred by orthology to a D. melanogaster protein) [Source:UniProtKB;Acc:Q9VTZ4]	36	20	6	7	25	31	11	30	32
BXY_1128400.1	ER degradation-enhancing alpha-mannosidase-like protein 1 (inferred by orthology to a human protein) [Source:UniProtKB;Acc:Q92611]	10	2	4	1	4	6	4	4	4
BXY_0708300.1	Calcium-activated potassium channel slo-1 (inferred by orthology to a C. elegans protein) [Source:UniProtKB;Acc:Q95V25]	8	13	2	2	6	9	6	8	11
BXY_0136000.1		24	11	6	11	24	27	9	13	25
BXY_1601100.1		2	3	0	0	4	3	4	3	5
BXY_1268700.1		3	4	2	1	2	1	0	3	4
BXY_1270600.1		2	0	0	0	4	1	1	0	1
BXY_1548600.1		1	2	1	0	0	1	0	1	2
BXY_0623000.1		3	0	0	1	2	0	2	2	3
BXY_0711400.1		0	0	0	0	0	0	0	0	0
BXY_0881800.1	ATP-dependent RNA helicase DDX18 (inferred by orthology to a human protein) [Source:UniProtKB;Acc:Q9NVP1]	38	16	11	12	21	24	10	25	33
BXY_0852600.1		61	67	37	48	72	67	42	54	86
BXY_1600300.1		10	8	6	9	20	14	8	10	35
BXY_1101400.1		6	1	1	1	0	5	1	0	2
BXY_0113000.1	Protein phosphatase PP2A 55 kDa regulatory subunit (inferred by orthology to a D. melanogaster protein) [Source:UniProtKB;Acc:P36872]	18	7	4	4	11	4	4	13	23
BXY_0394200.1	Probable DNA-directed RNA polymerases I, II, and III subunit RPABC2 (inferred by orthology to a C. elegans protein) [Source:UniProtKB;Acc:Q17684]	15	14	5	5	8	12	3	13	14
BXY_1601900.1	Tubulin--tyrosine ligase-like protein 12 (inferred by orthology to a C. elegans protein) [Source:UniProtKB;Acc:Q09512]	23	12	21	4	22	21	19	29	41
BXY_0031300.1	Uridine-cytidine kinase-like 1 (inferred by orthology to a human protein) [Source:UniProtKB;Acc:Q9NWZ5]	17	13	8	5	15	16	9	22	27
BXY_1293500.1		0	0	0	1	2	0	0	0	0
BXY_0600200.1		11	7	3	3	7	6	4	1	11
BXY_0603500.1		0	2	1	0	2	0	0	0	3
BXY_0096000.1	Terribly reduced optic lobes (inferred by orthology to a D. melanogaster protein) [Source:UniProtKB;Acc:A0A023GRW4]	89	89	31	57	73	112	58	122	119
BXY_1545700.1	Family S33 non-peptidase homologue (inferred by orthology to a S. mansoni protein) [Source:UniProtKB;Acc:G4VGD5]	24	11	9	10	15	13	8	20	21
BXY_0307200.1		0	1	0	1	0	2	1	1	2
BXY_1072400.1		1	1	0	0	2	3	0	1	1
BXY_0755600.1		3	0	0	0	0	2	0	3	5
BXY_0377800.1	Tyrosine-protein kinase STYK1 (inferred by orthology to a human protein) [Source:UniProtKB;Acc:Q6J9G0]	13	10	6	6	10	6	2	5	8
BXY_0052600.1		4	2	2	0	1	3	1	2	2
BXY_0784000.1		5	14	3	2	10	15	6	11	11
BXY_1230400.1		7	7	4	2	7	12	8	6	12
BXY_1389900.1		3	4	1	1	7	0	3	2	4
BXY_0255000.1	Estradiol 17-beta-dehydrogenase 12 (inferred by orthology to a human protein) [Source:UniProtKB;Acc:Q53GQ0]	12	12	0	4	10	5	9	13	21
BXY_0023600.1		12	6	1	4	11	8	4	18	13
BXY_0284600.1	Putative cortactin (inferred by orthology to a S. mansoni protein) [Source:UniProtKB;Acc:G4VKJ4]	16	13	11	15	15	24	11	15	35
BXY_0312000.1		61	49	23	22	52	59	37	67	96
BXY_0459700.1		23	29	17	14	35	24	22	35	36
BXY_0222900.1	Glutamine synthetase (inferred by orthology to a human protein) [Source:UniProtKB;Acc:P15104]	98	79	40	31	119	58	42	96	131
BXY_0289400.1	Palmitoyltransferase (inferred by orthology to a C. elegans protein) [Source:UniProtKB;Acc:Q9U2K0]	15	15	4	4	16	18	5	12	22
BXY_0103800.1		17	12	4	4	15	26	8	10	23
BXY_1689400.1		0	0	0	0	0	0	0	2	1
BXY_0271500.1		2	3	0	2	1	1	0	1	3
BXY_0974300.1	UPF0536 protein C12orf66 (inferred by orthology to a human protein) [Source:UniProtKB;Acc:Q96MD2]	3	5	2	5	6	4	3	9	11
BXY_0107400.1		31	24	11	14	29	21	16	35	35
BXY_0205700.1		1	0	1	0	0	1	1	1	1
BXY_1588800.1		1	0	0	0	0	2	0	1	1
BXY_0430500.1		4	1	0	4	5	3	0	2	5
BXY_1386100.1		7	1	0	2	4	8	4	6	13
BXY_0565500.1		7	9	2	2	11	15	6	12	17
BXY_0400300.1		12	13	2	7	8	3	5	14	18
BXY_1605700.1		0	1	0	0	2	0	0	2	4
BXY_0507100.1	DNA primase small subunit (inferred by orthology to a human protein) [Source:UniProtKB;Acc:P49642]	9	12	5	3	8	15	2	13	17
BXY_1399200.1		35	29	13	8	40	26	20	37	52
BXY_0455600.1		4	6	2	0	2	2	2	8	7
BXY_1171800.1	Probable 40S ribosomal protein S14, mitochondrial (inferred by orthology to a C. elegans protein) [Source:UniProtKB;Acc:P49391]	18	14	0	7	16	12	5	9	22
BXY_1141700.1	Neuferricin homolog (inferred by orthology to a C. elegans protein) [Source:UniProtKB;Acc:Q9XXA7]	9	6	1	1	6	5	5	5	7
BXY_0709100.1		0	1	3	3	0	2	0	1	0
BXY_0495600.1		0	0	0	1	1	1	0	0	2
BXY_1103300.1		25	32	5	16	28	36	24	22	35
BXY_0780600.1	Probable serine--tRNA ligase, cytoplasmic (inferred by orthology to a C. elegans protein) [Source:UniProtKB;Acc:Q18678]	34	28	16	17	32	31	19	36	51
BXY_1528800.1	Matrilysin (inferred by orthology to a human protein) [Source:UniProtKB;Acc:P09237]	3	1	1	4	3	4	1	2	5
BXY_0207500.1		2	2	0	0	1	3	1	0	1
BXY_0738300.1		3	1	2	0	0	2	1	1	1
BXY_1333800.1		2	2	2	2	2	3	0	1	4
BXY_1563400.1	Inactive serine/threonine-protein kinase PLK5 (inferred by orthology to a human protein) [Source:UniProtKB;Acc:Q496M5]	7	6	1	2	6	6	5	14	10
BXY_0976300.1		21	19	8	10	18	12	6	13	25
BXY_0361900.1		15	6	0	4	9	6	6	7	11
BXY_1095100.1		1	1	1	1	2	2	1	6	1
BXY_0376100.1		0	2	0	0	0	1	1	0	1
BXY_0086900.1		1	1	1	2	8	3	2	6	5
BXY_0954500.1		2	1	3	0	8	1	1	3	6
BXY_0906400.1		38	27	9	9	21	22	14	19	43
BXY_1093100.1		0	2	0	2	0	3	2	2	3
BXY_1031700.1		8	12	6	5	10	2	1	6	6
BXY_1019100.1	Suppressor/enhancer of lin-12 protein 9 (inferred by orthology to a C. elegans protein) [Source:UniProtKB;Acc:O17528]	25	23	11	16	26	34	16	38	22
BXY_1035500.1		1	3	2	0	2	1	0	3	2
BXY_0660500.1		5	4	2	3	4	4	2	0	9
BXY_0088100.1		0	1	0	1	0	0	0	1	0
BXY_0698500.1		4	1	1	1	0	4	1	4	2
BXY_0191100.1		2	1	0	0	4	5	0	3	4
BXY_1543900.1		7	9	4	2	13	2	3	4	17
BXY_0216900.1	Probable complex I intermediate-associated protein 30, mitochondrial (inferred by orthology to a C. elegans protein) [Source:UniProtKB;Acc:Q18726]	5	4	7	3	5	5	1	11	10
BXY_1664200.1	Inositol polyphosphate 5-phosphatase (inferred by orthology to a C. elegans protein) [Source:UniProtKB;Acc:P34370]	8	11	3	0	11	21	6	4	12
BXY_0653400.1		11	8	4	3	8	6	3	4	13
BXY_1613500.1		9	4	2	3	6	10	4	6	10
BXY_0155200.1	Splicing factor 3B subunit 5 (inferred by orthology to a human protein) [Source:UniProtKB;Acc:Q9BWJ5]	15	4	10	5	14	8	8	7	19
BXY_1727300.1		6	3	4	2	7	5	1	16	13
BXY_1554300.1	Zinc transporter 9 (inferred by orthology to a human protein) [Source:UniProtKB;Acc:Q6PML9]	16	12	6	8	7	10	5	15	29
BXY_0531800.1		5	5	1	1	3	12	0	5	6
BXY_1387500.1		0	0	0	3	3	1	0	3	4
BXY_1349900.1		1	3	1	1	1	0	1	2	7
BXY_0770300.1	3-hydroxyacyl-CoA dehydrogenase type-2 (inferred by orthology to a human protein) [Source:UniProtKB;Acc:Q99714]	42	27	10	12	35	27	15	29	38
BXY_1665300.1		10	2	4	5	11	4	3	4	13
BXY_0546600.1		2	0	0	0	2	1	0	0	3
BXY_0128600.1		45	55	28	19	38	29	24	59	81
BXY_1283800.1		24	19	9	8	28	18	11	18	17
BXY_1666400.1	Protein phosphatase Slingshot (inferred by orthology to a D. melanogaster protein) [Source:UniProtKB;Acc:Q6NN85]	13	11	3	5	20	16	11	20	21
BXY_1336500.1		62	46	30	46	39	43	38	68	91
BXY_1436800.1		3	2	0	1	0	0	1	4	2
BXY_0369100.1		4	2	1	1	2	2	1	4	2
BXY_0235600.1	Xylosyltransferase sqv-6 (inferred by orthology to a C. elegans protein) [Source:UniProtKB;Acc:Q965Q8]	25	22	7	5	20	18	7	16	31
BXY_0835500.1		21	12	3	3	19	11	11	23	30
BXY_1454000.1		7	4	3	4	10	4	4	9	9
BXY_1092800.1		19	11	2	5	11	15	7	19	21
BXY_0242600.1	Proteasome activator complex subunit 4 (inferred by orthology to a human protein) [Source:UniProtKB;Acc:Q14997]	45	41	15	15	36	33	18	48	97
BXY_1310300.1		1	2	1	1	5	3	0	4	2
BXY_1186400.1		23	16	7	11	13	6	12	15	19
BXY_0041600.1	Putative tRNA (cytidine(32)/guanosine(34)-2'-O)-methyltransferase (inferred by orthology to a C. elegans protein) [Source:UniProtKB;Acc:Q22031]	5	7	3	2	8	10	2	11	11
BXY_0393500.1		16	9	7	6	13	11	11	16	15
BXY_0597200.1	Fumble (inferred by orthology to a D. melanogaster protein) [Source:UniProtKB;Acc:D8FT20]	19	16	12	10	15	20	7	17	39
BXY_0508200.1		2	2	0	0	1	0	0	2	1
BXY_0289100.1	Gamma-glutamylaminecyclotransferase (inferred by orthology to a human protein) [Source:UniProtKB;Acc:Q9BVM4]	1	0	0	0	0	0	0	0	1
BXY_1718200.1		2	3	0	2	4	1	2	2	3
BXY_0792100.1	Brahma-associated protein of 60 kDa (inferred by orthology to a D. melanogaster protein) [Source:UniProtKB;Acc:Q9VYG2]	30	20	12	8	24	34	15	27	28
BXY_0648400.1	Replication factor C subunit 3 (inferred by orthology to a human protein) [Source:UniProtKB;Acc:P40938]	24	16	9	8	16	13	7	21	28
BXY_0819700.1		20	15	12	1	15	14	10	5	21
BXY_0520500.1		0	0	1	0	0	0	0	1	0
BXY_1321500.1		2	1	1	1	10	2	3	3	5
BXY_1492100.1		1	3	1	3	2	1	4	3	0
BXY_1078000.1		0	0	0	0	1	1	0	0	1
BXY_0640400.1	NIP3 homolog (inferred by orthology to a C. elegans protein) [Source:UniProtKB;Acc:Q09969]	12	15	9	3	12	5	6	16	22
BXY_1668400.1	Putative potassium channel regulatory protein sup-10 (inferred by orthology to a C. elegans protein) [Source:UniProtKB;Acc:Q17374]	2	6	2	0	2	4	2	2	6
BXY_0842500.1	Cystathionine beta-synthase (inferred by orthology to a human protein) [Source:UniProtKB;Acc:P35520]	5	3	2	0	1	4	3	4	4
BXY_1388900.1	Legumain (inferred by orthology to a human protein) [Source:UniProtKB;Acc:Q99538]	26	22	7	10	27	16	13	25	47
BXY_1696700.1	RING finger protein 11 (inferred by orthology to a human protein) [Source:UniProtKB;Acc:Q9Y3C5]	6	1	1	4	2	8	3	5	6
BXY_1357300.1		24	11	9	16	20	17	19	19	30
BXY_0935600.1		6	4	5	7	4	10	6	6	19
BXY_0447500.1		3	3	0	0	4	1	2	3	4
BXY_0354800.1		1	0	3	1	2	0	0	0	2
BXY_1521200.1	Rap guanine nucleotide exchange factor 1 (inferred by orthology to a human protein) [Source:UniProtKB;Acc:Q13905]	1	2	1	0	5	1	2	1	4
BXY_0985800.1		1	0	1	1	0	0	2	1	2
BXY_0502300.1	Electron transfer flavoprotein-ubiquinone oxidoreductase, mitochondrial (inferred by orthology to a C. elegans protein) [Source:UniProtKB;Acc:Q11190]	52	36	20	13	45	44	22	38	54
BXY_0119500.1		1	0	0	0	2	1	0	0	1
BXY_1570400.1	39S ribosomal protein L41, mitochondrial (inferred by orthology to a C. elegans protein) [Source:UniProtKB;Acc:P90993]	9	4	3	3	4	8	3	8	4
BXY_0829400.1		11	8	7	2	12	8	6	10	24
BXY_0513400.1		0	0	0	0	0	0	0	2	0
BXY_0360800.1		4	2	1	0	3	4	0	1	3
BXY_0904500.1		7	11	5	9	12	17	14	19	28
BXY_1295200.1		0	0	1	0	0	1	0	0	0
BXY_0938400.1		0	0	0	0	0	0	0	1	1
BXY_0500800.1		2	6	2	0	5	2	0	4	2
BXY_0976000.1	FAD-linked sulfhydryl oxidase ALR (inferred by orthology to a human protein) [Source:UniProtKB;Acc:P55789]	2	2	0	1	1	2	0	1	1
BXY_0054800.1	Probable double-stranded RNA-specific adenosine deaminase (inferred by orthology to a C. elegans protein) [Source:UniProtKB;Acc:Q22618]	32	26	9	9	19	23	7	26	28
BXY_0911100.1		0	1	0	0	0	2	0	0	1
BXY_0100600.1		5	1	0	1	5	2	2	4	2
BXY_1601300.1		0	0	0	2	0	1	0	2	0
BXY_1005100.1		1	2	0	3	2	0	2	0	1
BXY_0728000.1		1	1	0	1	0	0	0	0	3
BXY_1415500.1	Mitochondrial inner membrane organizing system protein (inferred by orthology to a C. elegans protein) [Source:UniProtKB;Acc:Q9N4K0]	17	19	4	10	16	18	11	13	23
BXY_1039800.1		10	4	1	5	7	9	7	2	17
BXY_0554400.1	CCAAT/enhancer-binding protein zeta (inferred by orthology to a human protein) [Source:UniProtKB;Acc:Q03701]	23	20	5	10	13	27	15	12	21
BXY_1557300.1		1	1	0	0	0	0	1	0	0
BXY_0266000.1	HemK methyltransferase family member 2 (inferred by orthology to a human protein) [Source:UniProtKB;Acc:Q9Y5N5]	6	2	3	0	1	1	1	1	3
BXY_0567100.1		8	6	2	1	2	5	6	3	6
BXY_0369200.1	DEAD box ATP-dependent RNA helicase, putative (inferred by orthology to a S. mansoni protein) [Source:UniProtKB;Acc:G4LVM7]	21	11	4	6	24	28	10	35	18
BXY_1685500.1		1	0	0	0	0	1	1	0	2
BXY_1758600.1		2	4	2	6	7	5	3	8	7
BXY_1177600.1		2	1	2	0	2	1	2	4	5
BXY_0849600.1		0	0	0	0	1	1	0	0	0
BXY_0883500.1		2	4	1	2	1	0	0	3	3
BXY_0253600.1		1	0	1	0	1	0	0	0	0
BXY_0378000.1		44	56	36	12	46	23	27	49	72
BXY_0979000.1	Phosphatidylserine synthase 1 (inferred by orthology to a human protein) [Source:UniProtKB;Acc:P48651]	9	8	6	2	11	5	3	7	15
BXY_0303600.1		12	7	5	1	7	3	3	5	16
BXY_0173000.1		0	2	0	0	0	0	0	0	1
BXY_1244600.1		0	2	1	0	0	0	0	2	0
BXY_1323600.1	CCR4-NOT transcription complex subunit 1 (inferred by orthology to a human protein) [Source:UniProtKB;Acc:A5YKK6]	7	1	2	4	3	6	0	3	7
BXY_0267700.1	Protein wntless homolog (inferred by orthology to a human protein) [Source:UniProtKB;Acc:Q5T9L3]	5	7	3	4	6	5	6	3	4
BXY_1140400.1	Short coiled-coil protein (inferred by orthology to a human protein) [Source:UniProtKB;Acc:Q9UIL1]	10	3	7	4	12	12	6	7	10
BXY_1224100.1		4	10	1	3	8	3	4	3	9
BXY_1156200.1		4	22	5	6	12	16	4	7	16
BXY_0202100.1		13	12	5	8	11	21	9	12	23
BXY_0783600.1	Exocyst complex component 5 (inferred by orthology to a C. elegans protein) [Source:UniProtKB;Acc:Q18406]	0	1	0	1	5	2	0	1	0
BXY_0896500.1		4	8	0	5	4	9	5	13	8
BXY_1590900.1		5	5	4	2	3	9	2	4	12
BXY_0631800.1	Sugar transporter SWEET [Source:UniProtKB/TrEMBL;Acc:Q9XX26] (projected from Caenorhabditis elegans ortholog swt-4)	14	11	6	2	16	10	3	14	12
BXY_0184300.1		1	3	0	0	0	0	1	0	2
BXY_0706100.1		284	188	216	155	266	226	183	332	479
BXY_1608000.1	Histone H4 (inferred by orthology to a zebrafish protein) [Source:UniProtKB;Acc:E7F7C7]	0	1	0	0	0	0	0	1	1
BXY_1290500.1		6	1	4	3	4	5	4	11	18
BXY_0007900.1	Acrosin (inferred by orthology to a human protein) [Source:UniProtKB;Acc:P10323]	4	2	1	2	2	4	3	3	5
BXY_1267900.1		83	46	35	33	69	36	39	70	162
BXY_1278900.1		431	404	155	192	406	378	239	493	712
BXY_0605200.1	Single-stranded DNA-binding protein, mitochondrial (inferred by orthology to a C. elegans protein) [Source:UniProtKB;Acc:P34496]	19	12	1	8	21	22	9	21	26
BXY_0465300.1	DnaJ homolog subfamily C member 13 (inferred by orthology to a human protein) [Source:UniProtKB;Acc:O75165]	33	25	8	12	25	26	19	44	55
BXY_0217100.1		1	1	0	0	2	3	0	0	1
BXY_1480000.1		1	0	0	0	0	1	0	1	0
BXY_1763800.1		4	3	2	1	5	5	0	3	12
BXY_0418800.1		5	8	2	1	12	4	5	12	11
BXY_0848600.1	Putative nudix hydrolase 1 (inferred by orthology to a C. elegans protein) [Source:UniProtKB;Acc:O45830]	3	4	2	3	5	4	2	5	6
BXY_0606600.1		1	4	1	0	2	1	1	2	4
BXY_1486200.1		5	8	3	3	3	5	2	11	13
BXY_0538900.1		2	3	1	0	0	1	0	0	2
BXY_0164600.1		2	8	4	0	4	5	1	0	8
BXY_0439200.1	AO66 ankyrin (inferred by orthology to a C. elegans protein) [Source:UniProtKB;Acc:G5ECZ1]	13	8	4	0	5	9	2	10	14
BXY_1499400.1		2	2	2	1	0	1	3	4	2
BXY_0639700.1	ATP-dependent DNA helicase Q5 (inferred by orthology to a human protein) [Source:UniProtKB;Acc:O94762]	7	12	1	2	10	9	4	10	11
BXY_0591800.1		18	23	13	18	39	39	20	29	54
BXY_1409300.1		0	0	0	1	4	0	1	1	0
BXY_1194000.1		3	1	2	0	6	5	1	1	4
BXY_0518800.1		1	3	2	1	4	1	1	2	2
BXY_1597100.1	Nose resistant to fluoxetine protein 6 (inferred by orthology to a C. elegans protein) [Source:UniProtKB;Acc:Q09225]	10	11	3	4	11	10	3	11	15
BXY_0588800.1		4	5	0	9	3	5	6	9	1
BXY_0240200.1		56	18	66	21	25	43	39	58	65
BXY_0328300.1	Putative subtilase-type proteinase (inferred by orthology to a C. elegans protein) [Source:UniProtKB;Acc:Q09541]	63	33	16	15	35	41	20	39	54
BXY_0807900.1		6	1	6	3	1	2	2	4	1
BXY_0206600.1		24	17	15	6	20	21	6	22	28
BXY_0753400.1	DnaJ homolog subfamily C member 25 (inferred by orthology to a human protein) [Source:UniProtKB;Acc:Q9H1X3]	22	15	5	5	17	21	11	12	19
BXY_1720400.1		27	31	12	13	29	25	6	13	28
BXY_1558300.1		8	13	4	5	19	12	3	17	16
BXY_0051100.1		0	0	1	0	1	0	1	0	0
BXY_1120700.1		1	4	2	1	1	4	0	3	11
BXY_1169700.1		2	1	1	2	0	2	0	2	6
BXY_0900300.1		1	1	0	1	1	3	1	0	0
BXY_1453200.1		1	0	0	0	0	0	0	2	0
BXY_0621600.1		1	0	0	0	1	0	0	0	2
BXY_1309500.1		1	0	0	2	0	2	1	2	2
BXY_0440300.1	Proteasome subunit beta type (inferred by orthology to a C. elegans protein) [Source:UniProtKB;Acc:Q966I8]	38	42	9	16	35	38	20	34	62
BXY_0167800.1		0	4	0	1	1	0	0	1	1
BXY_0202600.1		9	6	10	12	14	11	3	12	9
BXY_0893400.1		13	18	2	7	15	9	8	14	21
BXY_0528400.1		2	6	0	6	4	0	2	4	7
BXY_0637700.1	ADP-ribosylation factor 1-like 2 (inferred by orthology to a C. elegans protein) [Source:UniProtKB;Acc:Q10943]	135	125	53	54	122	138	61	142	149
BXY_0983000.1		0	1	0	0	0	0	0	0	1
BXY_1396900.1	Isocitrate dehydrogenase [NADP], mitochondrial (inferred by orthology to a human protein) [Source:UniProtKB;Acc:P48735]	43	29	26	21	35	27	19	48	60
BXY_0791300.1	Lipase (inferred by orthology to a zebrafish protein) [Source:UniProtKB;Acc:A8WGN9]	3	2	0	0	1	0	0	3	2
BXY_0217400.1	C2H2 zinc finger protein EGL-46 (inferred by orthology to a C. elegans protein) [Source:UniProtKB;Acc:G5EFY4]	7	2	2	0	3	6	3	4	10
BXY_1518500.1		2	1	0	0	4	0	0	3	1
BXY_0322900.1	Actin; Actin-4 [Source:UniProtKB/TrEMBL;Acc:D1MBR7]	1522	1197	806	528	1337	1130	577	1408	2116
BXY_1100500.1		0	1	1	0	0	1	0	0	1
BXY_1218100.1		5	2	0	0	0	1	0	7	2
BXY_0029000.1		0	0	0	0	2	0	0	1	1
BXY_0853600.1		2	2	0	0	5	0	1	0	2
BXY_0019500.1		18	19	14	5	18	14	8	21	25
BXY_0862200.1		26	8	6	2	9	23	7	10	11
BXY_1111000.1		5	0	2	2	3	3	3	4	5
BXY_0880200.1		17	21	29	15	19	23	9	18	42
BXY_0970500.1		8	14	1	4	11	6	2	7	12
BXY_1631400.1		6	5	3	5	5	9	5	12	18
BXY_0827100.1	N-acetyllactosaminide beta-1,3-N-acetylglucosaminyltransferase (inferred by orthology to a human protein) [Source:UniProtKB;Acc:O43505]	0	0	0	1	1	0	0	0	1
BXY_0028000.1		1	1	0	0	0	1	0	1	1
BXY_0071600.1	Probable Ufm1-specific protease (inferred by orthology to a C. elegans protein) [Source:UniProtKB;Acc:Q94218]	14	12	2	3	9	14	8	5	10
BXY_0211200.1		2	1	1	1	1	2	1	4	8
BXY_1443300.1		5	3	1	2	4	9	7	5	6
BXY_1439800.1		21	8	5	6	9	24	4	30	11
BXY_1287500.1		1	2	1	1	0	1	0	2	1
BXY_0439900.1	Chromosome transmission fidelity protein 18 homolog (inferred by orthology to a human protein) [Source:UniProtKB;Acc:Q8WVB6]	8	12	2	5	12	9	2	20	9
BXY_0263800.1		0	2	0	0	1	0	0	0	1
BXY_0068300.1		5	6	0	2	12	23	1	15	14
BXY_1454300.1		0	1	2	0	0	0	0	0	0
BXY_1617800.1	Potassium channel subfamily K member 18 (inferred by orthology to a human protein) [Source:UniProtKB;Acc:Q7Z418]	0	0	0	0	0	1	0	1	0
BXY_0443800.1	Innexin-6 (inferred by orthology to a C. elegans protein) [Source:UniProtKB;Acc:Q9U3N4]	2	2	0	1	5	7	1	2	5
BXY_0480700.1		0	2	0	0	3	0	1	0	0
BXY_1662500.1		1	1	0	1	1	1	0	0	1
BXY_1134400.1		5	5	3	4	9	8	4	7	12
BXY_1591800.1	Cyclin-dependent kinase inhibitor (inferred by orthology to a C. elegans protein) [Source:UniProtKB;Acc:G5EEJ2]	5	4	2	4	10	12	2	10	15
BXY_1642100.1	Diphthamide biosynthesis protein 1 (inferred by orthology to a C. elegans protein) [Source:UniProtKB;Acc:P49958]	11	5	2	4	9	10	10	9	11
BXY_1602200.1	Exosome complex component RRP42 (inferred by orthology to a human protein) [Source:UniProtKB;Acc:Q15024]	13	6	0	2	8	3	6	7	15
BXY_1334500.1		4	0	1	0	0	4	0	2	0
BXY_1745100.1		14	8	3	1	13	17	8	16	16
BXY_0630500.1		3	2	2	2	2	3	2	4	1
BXY_1585800.1	Ethanolamine kinase (inferred by orthology to a D. melanogaster protein) [Source:UniProtKB;Acc:P54352]	8	3	1	3	6	3	3	5	7
BXY_1686300.1		12	7	6	3	7	12	3	9	13
BXY_0298100.1		3	0	0	1	1	4	0	1	2
BXY_0828300.1		25	17	8	4	19	14	6	25	33
BXY_0970300.1		5	3	9	2	7	4	9	3	13
BXY_0228900.1		11	17	2	5	12	11	12	13	13
BXY_0247000.1	COP9 signalosome complex subunit 1 (inferred by orthology to a C. elegans protein) [Source:UniProtKB;Acc:Q9GS00]	31	26	10	9	13	23	20	30	28
BXY_0580700.1		22	47	5	11	28	23	6	27	45
BXY_1612300.1	Epidermal retinol dehydrogenase 2 (inferred by orthology to a human protein) [Source:UniProtKB;Acc:Q8N3Y7]	7	6	1	3	9	6	5	12	14
BXY_0034500.1		12	10	8	8	16	19	8	20	28
BXY_0275700.1		3	3	3	3	2	1	1	1	7
BXY_1438800.1		1	0	0	0	0	1	0	0	0
BXY_1735600.1		5	5	1	2	2	4	1	2	5
BXY_1028900.1		0	0	1	0	1	1	0	0	2
BXY_0707200.1		1	1	0	1	0	0	0	0	0
BXY_0415200.1	Elongation factor Tu homologue (inferred by orthology to a C. elegans protein) [Source:UniProtKB;Acc:G5ECM6]	55	28	19	21	43	37	24	59	83
BXY_0668600.1	Putative ribose-phosphate pyrophosphokinase 1,2 (inferred by orthology to a S. mansoni protein) [Source:UniProtKB;Acc:G4VHZ6]	16	7	3	5	10	10	3	13	18
BXY_0184600.1		0	0	1	1	0	1	0	1	0
BXY_0853500.1		15	19	17	1	17	11	4	13	22
BXY_0597700.1	Cation diffusion facilitator family protein 1 (inferred by orthology to a C. elegans protein) [Source:UniProtKB;Acc:Q95QW4]	23	17	10	14	19	19	16	19	28
BXY_0804000.1	Sodium/potassium-transporting ATPase subunit alpha (inferred by orthology to a D. melanogaster protein) [Source:UniProtKB;Acc:P13607]	10	15	6	6	10	19	11	23	31
BXY_1422100.1	Estradiol 17-beta-dehydrogenase 8 (inferred by orthology to a human protein) [Source:UniProtKB;Acc:Q92506]	5	0	1	0	4	4	2	6	3
BXY_0651500.1		7	2	6	0	8	5	1	10	17
BXY_1193500.1		1	2	0	0	0	2	0	0	1
BXY_1601200.1		3	2	0	0	4	3	0	2	3
BXY_0000700.1		3	7	2	2	2	2	0	4	6
BXY_0533800.1		46	24	56	45	38	34	29	79	63
BXY_0841500.1		5	6	6	4	7	16	4	8	8
BXY_0529500.1	Ubiquitin carboxyl-terminal hydrolase (inferred by orthology to a D. melanogaster protein) [Source:UniProtKB;Acc:P35122]	11	11	3	6	6	5	3	15	16
BXY_1725000.1		13	8	5	1	10	6	1	6	6
BXY_1586400.1	MAP kinase-activating death domain protein (inferred by orthology to a C. elegans protein) [Source:UniProtKB;Acc:O02626]	4	4	2	5	10	2	0	5	11
BXY_0221200.1	tRNA-specific adenosine deaminase 2 (inferred by orthology to a human protein) [Source:UniProtKB;Acc:Q7Z6V5]	0	0	1	1	2	2	0	2	3
BXY_1515400.1		9	10	2	0	13	11	3	16	12
BXY_1267800.1		1	0	1	0	1	1	0	0	1
BXY_1329900.1	Axotactin (inferred by orthology to a D. melanogaster protein) [Source:UniProtKB;Acc:M9NF15]	1	1	1	0	3	1	1	5	2
BXY_1529700.1		21	3	5	1	24	9	1	10	8
BXY_1044300.1		5	2	2	2	6	2	1	1	5
BXY_0623500.1		52	45	21	31	22	28	19	48	56
BXY_0712700.1		6	4	6	3	6	4	6	7	20
BXY_1643100.1	Calnexin (inferred by orthology to a C. elegans protein) [Source:UniProtKB;Acc:P34652]	43	34	6	18	37	31	18	36	42
BXY_0733000.1		4	0	0	0	0	1	0	0	0
BXY_0334200.1	Na(+)/H(+) exchanger protein 7 (inferred by orthology to a C. elegans protein) [Source:UniProtKB;Acc:G5EBK1]	2	1	0	0	1	2	0	1	1
BXY_0587200.1		1	1	0	0	1	0	0	0	0
BXY_1362200.1		2	0	0	1	0	0	0	0	0
BXY_0727300.1	Glutathione S-transferase kappa 1 (inferred by orthology to a human protein) [Source:UniProtKB;Acc:Q9Y2Q3]	3	2	2	2	9	5	2	7	10
BXY_0975800.1		66	56	19	22	38	41	26	52	88
BXY_1157300.1		2	2	0	0	2	2	3	3	0
BXY_0589600.1		0	3	0	0	0	0	1	0	0
BXY_1043900.1	Hyaluronidase (inferred by orthology to a C. elegans protein) [Source:UniProtKB;Acc:G5ECE8]	1	0	1	0	2	1	1	2	3
BXY_0968600.1		3	0	0	0	2	6	1	0	3
BXY_0081800.1	Transcription factor E2F6 (inferred by orthology to a human protein) [Source:UniProtKB;Acc:O75461]	11	7	2	3	6	12	9	19	14
BXY_0817300.1	Glutamine synthetase (inferred by orthology to a human protein) [Source:UniProtKB;Acc:P15104]	141	106	38	81	113	123	70	137	202
BXY_1119400.1		8	8	2	4	12	4	3	7	14
BXY_0501800.1	Putative preprotein translocase secy subunit (inferred by orthology to a S. mansoni protein) [Source:UniProtKB;Acc:G4VHS1]	5	4	0	2	5	1	1	2	5
BXY_0489300.1		2	3	1	1	1	2	1	3	2
BXY_0806200.1		0	3	5	1	7	2	1	1	4
BXY_1048600.1		3	1	2	7	1	5	1	3	1
BXY_0845800.1		19	10	2	2	16	10	6	12	23
BXY_1676700.1		1	0	0	0	1	2	0	0	0
BXY_1641100.1	Transmembrane protein 131 (inferred by orthology to a human protein) [Source:UniProtKB;Acc:Q92545]	23	21	5	8	17	14	14	20	27
BXY_1458300.1		2	1	1	1	0	0	2	3	4
BXY_0066200.1		0	0	1	1	0	2	1	2	3
BXY_1282900.1		1	1	1	1	1	0	1	0	4
BXY_1282800.1		2	0	1	1	0	1	2	1	2
BXY_1054700.1		14	10	3	1	8	16	7	21	30
BXY_1371900.1		7	8	4	7	10	6	7	11	3
BXY_0204600.1		3	8	3	1	8	4	0	4	9
BXY_1043600.1		11	8	5	5	4	10	3	12	22
BXY_0692900.1		1	1	0	0	3	3	2	2	5
BXY_0821400.1	CELF35-1 (inferred by orthology to a C. elegans protein) [Source:UniProtKB;Acc:G5ECZ3]	17	25	4	8	20	20	9	21	31
BXY_0127200.1		4	4	0	3	0	5	2	6	7
BXY_0571600.1		14	12	6	5	10	9	6	13	28
BXY_1739900.1	Notchless protein homolog 1 (inferred by orthology to a human protein) [Source:UniProtKB;Acc:Q9NVX2]	7	13	3	5	6	11	5	9	13
BXY_1177500.1		0	0	0	1	2	3	2	3	4
BXY_1038200.1	Nuclear speckle splicing regulatory protein 1 (inferred by orthology to a human protein) [Source:UniProtKB;Acc:Q9H0G5]	14	12	1	6	11	12	10	14	25
BXY_1704800.1	Histone-lysine N-methyltransferase mes-2 (inferred by orthology to a C. elegans protein) [Source:UniProtKB;Acc:O17514]	11	10	4	5	15	13	7	22	27
BXY_1428000.1	Digestive organ expansion factor homolog (inferred by orthology to a human protein) [Source:UniProtKB;Acc:Q68CQ4]	12	14	3	8	12	10	5	9	8
BXY_0955800.1		11	12	1	6	12	7	5	12	18
BXY_0351500.1		2	0	1	0	3	1	3	6	7
BXY_0229400.1	Guanine nucleotide-binding protein alpha-2 subunit [Source:UniProtKB/Swiss-Prot;Acc:P22454] (projected from Caenorhabditis elegans ortholog gpa-2)	1	1	0	0	0	1	0	3	0
BXY_0768100.1	Probable inorganic pyrophosphatase 1 (inferred by orthology to a C. elegans protein) [Source:UniProtKB;Acc:Q18680]	91	60	27	33	80	72	36	85	116
BXY_1664500.1	Xenotropic and polytropic retrovirus receptor 1 (inferred by orthology to a human protein) [Source:UniProtKB;Acc:Q9UBH6]	3	9	3	2	8	9	6	10	10
BXY_0071900.1	DOMINA protein (inferred by orthology to a D. melanogaster protein) [Source:UniProtKB;Acc:Q9XTP7]	11	9	2	7	7	9	5	12	26
BXY_0637800.1		3	3	0	3	2	6	2	3	0
BXY_0224700.1		8	6	0	0	9	2	2	0	11
BXY_0216300.1		1	0	1	2	1	0	0	2	3
BXY_0758000.1		2	1	3	0	2	0	0	0	1
BXY_1184600.1		2	2	0	1	0	0	0	1	6
BXY_0380000.1		1	0	0	0	0	0	0	1	1
BXY_0041400.1	WASp (inferred by orthology to a D. melanogaster protein) [Source:UniProtKB;Acc:Q86B74]	6	8	2	5	3	8	3	4	6
BXY_0412200.1		2	0	0	0	0	0	1	0	3
BXY_0045000.1		5	11	5	1	5	2	1	10	9
BXY_1358600.1	Beige/beach protein-related (inferred by orthology to a S. mansoni protein) [Source:UniProtKB;Acc:G4VPG0]	2	1	0	0	1	2	0	1	2
BXY_0223800.1		0	0	0	0	2	0	0	0	0
BXY_1669200.1	Probable 3-hydroxyacyl-CoA dehydrogenase (inferred by orthology to a C. elegans protein) [Source:UniProtKB;Acc:P41938]	46	36	10	16	34	47	14	48	48
BXY_0130400.1	60S ribosomal protein L5 (inferred by orthology to a C. elegans protein) [Source:UniProtKB;Acc:P49405]	321	279	118	126	354	298	145	316	482
BXY_1557900.1	Napsin-A (inferred by orthology to a human protein) [Source:UniProtKB;Acc:O96009]	5	1	0	1	0	1	1	2	2
BXY_1176100.1	Valacyclovir hydrolase (inferred by orthology to a human protein) [Source:UniProtKB;Acc:Q86WA6]	12	11	3	7	17	14	3	11	7
BXY_0488200.1		13	7	3	5	8	7	5	15	14
BXY_1423600.1		12	6	4	1	4	9	2	9	8
BXY_1062300.1		5	5	1	9	9	5	0	0	11
BXY_0724700.1		18	18	9	9	30	26	8	22	34
BXY_0083100.1		2	3	4	0	4	3	4	5	6
BXY_0874600.1	E3 ubiquitin-protein ligase RBBP6 (inferred by orthology to a human protein) [Source:UniProtKB;Acc:Q7Z6E9]	19	20	8	8	14	8	8	15	28
BXY_0564500.1		4	2	5	4	3	2	3	5	9
BXY_0842300.1	Isovaleryl-CoA dehydrogenase, mitochondrial (inferred by orthology to a human protein) [Source:UniProtKB;Acc:P26440]	13	14	5	2	15	18	7	12	18
BXY_0313400.1		0	1	1	2	3	1	0	0	1
BXY_0864100.1		1	0	0	1	3	3	0	1	0
BXY_0768900.1	Serine/threonine-protein phosphatase PP2A (inferred by orthology to a D. melanogaster protein) [Source:UniProtKB;Acc:P23696]	39	36	11	24	53	45	18	44	51
BXY_0867500.1		8	7	1	4	2	9	4	13	13
BXY_0199300.1		0	0	0	1	1	2	2	0	2
BXY_1372600.1	Carbonic anhydrase 4 (inferred by orthology to a human protein) [Source:UniProtKB;Acc:P22748]	4	6	1	3	8	4	1	4	8
BXY_1577800.1	Probable NADH dehydrogenase [ubiquinone] 1 beta subcomplex subunit 2, mitochondrial (inferred by orthology to a C. elegans protein) [Source:UniProtKB;Acc:Q20412]	26	26	13	14	30	25	3	23	30
BXY_1149800.1		3	0	0	1	3	0	2	1	0
BXY_0698900.1	Formactin (inferred by orthology to a C. elegans protein) [Source:UniProtKB;Acc:G5EFZ9]	10	8	3	6	4	5	1	13	13
BXY_1751700.1	Probable ATP-dependent RNA helicase DHX35 homolog (inferred by orthology to a C. elegans protein) [Source:UniProtKB;Acc:Q9BKQ8]	12	11	6	3	11	9	8	15	13
BXY_1260300.1		0	0	0	0	0	1	0	0	2
BXY_0021400.1	Probable cleavage and polyadenylation specificity factor subunit 1 (inferred by orthology to a C. elegans protein) [Source:UniProtKB;Acc:Q9N4C2]	23	16	6	7	30	25	10	11	30
BXY_0834200.1		5	6	2	2	4	2	1	4	6
BXY_0199100.1		18	14	2	4	10	12	7	13	29
BXY_0911500.1	Glycine cleavage system H protein, mitochondrial (inferred by orthology to a human protein) [Source:UniProtKB;Acc:P23434]	26	22	4	6	23	20	11	16	27
BXY_1041100.1		1	2	3	0	2	1	0	1	3
BXY_1564500.1		8	6	0	1	5	7	1	10	7
BXY_0195300.1		0	3	1	1	1	1	0	0	2
BXY_0683400.1		12	10	3	1	12	13	7	11	17
BXY_0195000.1		0	0	0	0	5	3	0	1	2
BXY_1408200.1	Calpain-5 (inferred by orthology to a C. elegans protein) [Source:UniProtKB;Acc:Q22036]	6	1	2	1	1	1	3	2	2
BXY_1567000.1	NADH dehydrogenase (ubiquinone) complex I, assembly factor 6 homolog (inferred by orthology to a D. melanogaster protein) [Source:UniProtKB;Acc:Q9VYS5]	14	11	4	6	19	14	9	16	20
BXY_0926200.1		13	6	7	9	10	9	4	9	14
BXY_0199500.1		1	1	0	0	2	0	0	0	3
BXY_0850100.1	AFG3-like protein 2 (inferred by orthology to a human protein) [Source:UniProtKB;Acc:Q9Y4W6]	33	18	6	8	20	16	9	17	39
BXY_1382100.1		72	70	41	26	52	71	39	55	112
BXY_1110200.1		14	13	4	8	15	14	9	17	20
BXY_1105700.1		10	8	0	2	9	3	2	7	14
BXY_1527400.1	Saccharopine dehydrogenase-like oxidoreductase (inferred by orthology to a human protein) [Source:UniProtKB;Acc:Q8NBX0]	13	12	6	3	13	10	10	13	25
BXY_1519400.1		57	42	22	18	61	69	24	46	81
BXY_1308400.1		2	1	1	0	1	2	0	2	1
BXY_1205800.1	40S ribosomal protein S18 (inferred by orthology to a human protein) [Source:UniProtKB;Acc:P62269]	4	3	2	1	1	2	0	2	1
BXY_0674000.1		1	0	0	0	0	1	0	0	2
BXY_0158200.1		3	2	1	1	0	2	6	0	2
BXY_1441800.1		0	0	0	0	0	2	0	0	0
BXY_1305000.1		6	1	0	1	1	1	2	0	5
BXY_1261100.1		1	0	2	1	0	0	0	1	2
BXY_0314300.1		39	33	17	8	22	17	19	33	46
BXY_1716100.1		3	8	4	2	7	2	2	4	4
BXY_0025900.1	Bifunctional heparan sulfate N-deacetylase/N-sulfotransferase 1 (inferred by orthology to a C. elegans protein) [Source:UniProtKB;Acc:Q966W3]	7	11	4	5	12	10	7	4	17
BXY_1680000.1		41	49	17	22	18	34	16	44	28
BXY_1475000.1		6	0	1	0	1	0	0	0	0
BXY_0503800.1		0	0	0	2	0	0	0	0	0
BXY_0309100.1		5	1	0	6	1	3	9	4	4
BXY_0757500.1		3	1	0	1	3	1	2	1	1
BXY_0414900.1		17	15	10	5	13	13	12	23	31
BXY_0013000.1		1	1	0	1	6	1	0	2	4
BXY_0434100.1		13	5	4	6	4	9	6	5	8
BXY_0238500.1		0	1	0	0	0	1	1	3	0
BXY_0053400.1		4	3	0	2	5	1	3	2	3
BXY_1681300.1		13	14	3	3	10	9	8	11	20
BXY_1586300.1		19	7	3	3	6	16	6	16	21
BXY_1526400.1		9	2	7	4	9	6	5	7	6
BXY_0209700.1		24	23	6	6	17	14	12	15	32
BXY_0916500.1	Gliomedin (inferred by orthology to a human protein) [Source:UniProtKB;Acc:Q6ZMI3]	2	2	0	0	3	2	0	1	4
BXY_0734900.1		24	12	6	5	14	22	7	19	23
BXY_0531500.1		0	5	0	1	2	2	2	1	3
BXY_0212200.1		6	3	0	1	2	10	4	3	3
BXY_1600600.1		10	5	4	5	9	12	5	9	12
BXY_0338900.1		5	2	0	0	4	0	4	2	8
BXY_0031200.1	Probable pre-mRNA-splicing factor ATP-dependent RNA helicase mog-1 (inferred by orthology to a C. elegans protein) [Source:UniProtKB;Acc:P34498]	20	17	3	5	23	18	11	18	27
BXY_1724700.1		1	0	0	0	0	1	0	0	0
BXY_1340900.1		0	1	0	0	0	1	0	0	1
BXY_0822500.1	DNA-binding protein SMUBP-2 (inferred by orthology to a human protein) [Source:UniProtKB;Acc:P38935]	7	6	2	3	2	7	2	7	7
BXY_1280700.1	Putative brefeldin A-inhibited guanine nucleotide-exchange protein (inferred by orthology to a S. mansoni protein) [Source:UniProtKB;Acc:G4VQ77]	7	5	4	2	3	1	1	6	6
BXY_0834800.1		1	3	0	5	0	0	5	4	3
BXY_0353200.1		13	11	8	2	15	18	7	8	17
BXY_0721900.1		5	9	2	2	9	3	4	7	5
BXY_1395000.1	Probable histone-lysine N-methyltransferase set-1 (inferred by orthology to a C. elegans protein) [Source:UniProtKB;Acc:Q22795]	12	17	11	8	16	20	5	15	22
BXY_0677200.1		3	7	0	2	6	2	2	3	8
BXY_0617900.1	Ubiquinone biosynthesis protein coq-8 (inferred by orthology to a C. elegans protein) [Source:UniProtKB;Acc:Q18486]	12	7	5	4	14	12	4	8	11
BXY_1583500.1		0	0	0	0	0	0	2	0	2
BXY_0200200.1		8	6	2	2	3	10	7	7	10
BXY_1707800.1		3	2	1	0	2	2	1	1	4
BXY_1662700.1	Putative serine/threonine-protein kinase (inferred by orthology to a C. elegans protein) [Source:UniProtKB;Acc:Q11179]	1	3	0	1	0	2	0	1	2
BXY_0933100.1		2	2	3	4	3	2	0	1	7
BXY_0212900.1	Fatty-acid amide hydrolase 1 (inferred by orthology to a human protein) [Source:UniProtKB;Acc:O00519]	10	13	4	3	8	13	8	18	18
BXY_0818600.1		3	1	2	0	2	4	2	0	5
BXY_0246900.1	Probable DNA-directed RNA polymerases I, II, and III subunit RPABC3 (inferred by orthology to a C. elegans protein) [Source:UniProtKB;Acc:Q19826]	9	3	3	8	5	4	1	10	11
BXY_0500600.1	Soluble guanylate cyclase gcy-36 [Source:UniProtKB/Swiss-Prot;Acc:Q6DNF4] (projected from Caenorhabditis elegans ortholog gcy-36)	0	0	0	0	0	2	0	0	0
BXY_0488000.1		10	12	3	3	8	7	1	15	23
BXY_0104700.1		24	17	10	17	14	42	11	26	16
BXY_0723200.1		0	0	0	2	0	0	1	0	1
BXY_1431500.1	60S ribosomal protein L13a (inferred by orthology to a human protein) [Source:UniProtKB;Acc:P40429]	101	79	34	39	102	94	49	89	134
BXY_0030800.1		14	2	3	0	3	7	4	11	7
BXY_1497500.1		0	0	0	0	0	0	1	1	0
BXY_0684600.1		3	2	1	0	0	0	1	1	1
BXY_0890500.1	Moesin/ezrin/radixin homolog 1 (inferred by orthology to a D. melanogaster protein) [Source:UniProtKB;Acc:P46150]	43	25	9	12	21	33	13	31	55
BXY_0262200.1		2	0	0	2	1	2	0	2	1
BXY_0436700.1		16	22	3	8	12	22	9	27	31
BXY_0903500.1		1	1	2	1	0	1	0	1	2
BXY_0783400.1	Polyglutamine-binding protein 1 (inferred by orthology to a human protein) [Source:UniProtKB;Acc:O60828]	8	5	0	7	7	8	8	12	15
BXY_0089400.1		0	1	2	0	1	1	0	0	2
BXY_1534100.1	Probable muscarinic acetylcholine receptor gar-2 (inferred by orthology to a C. elegans protein) [Source:UniProtKB;Acc:Q09388]	6	5	1	2	7	6	0	7	10
BXY_0416600.1		2	0	0	0	0	1	0	3	2
BXY_0561000.1	NADPH-dependent diflavin oxidoreductase 1 (inferred by orthology to a C. elegans protein) [Source:UniProtKB;Acc:G5EGH9]	3	2	0	0	3	0	6	4	6
BXY_0449600.1		10	3	1	1	3	4	6	9	12
BXY_1699700.1		1	0	0	0	1	0	0	0	1
BXY_0594400.1	Putative beta-1,3-glucuronyltransferase (inferred by orthology to a S. mansoni protein) [Source:UniProtKB;Acc:G4V7E4]	6	2	5	2	7	2	3	10	3
BXY_1005900.1		0	0	0	0	0	0	0	0	2
BXY_1155500.1	Dizzy (inferred by orthology to a D. melanogaster protein) [Source:UniProtKB;Acc:B7Z025]	3	1	0	0	1	1	0	1	6
BXY_0658300.1	Dicer-related helicase (inferred by orthology to a C. elegans protein) [Source:UniProtKB;Acc:G5EDI8]	16	10	0	1	4	6	1	15	14
BXY_0473500.1		5	6	0	1	10	7	3	4	11
BXY_1624200.1		4	2	4	3	3	8	2	8	4
BXY_1718600.1	Acetyl-CoA acetyltransferase, mitochondrial (inferred by orthology to a human protein) [Source:UniProtKB;Acc:P24752]	55	65	22	37	65	41	25	56	90
BXY_0478900.1		6	9	3	3	8	4	5	9	15
BXY_0438200.1		2	0	0	0	3	2	0	0	1
BXY_1669100.1		13	13	1	1	17	13	6	13	25
BXY_1670700.1	Putative phospholipase B-like 3 (inferred by orthology to a C. elegans protein) [Source:UniProtKB;Acc:Q9BL07]	100	81	21	26	75	93	41	78	109
BXY_1272700.1		3	1	1	0	0	0	0	2	1
BXY_0973900.1		4	2	2	3	6	2	2	7	5
BXY_1597900.1		6	4	1	2	5	2	0	4	6
BXY_0590000.1		6	23	6	3	3	8	0	14	10
BXY_1685200.1		1	1	0	0	0	0	0	2	2
BXY_1195100.1	Legumain (inferred by orthology to a human protein) [Source:UniProtKB;Acc:Q99538]	0	0	1	1	1	1	2	1	3
BXY_0352200.1		1	2	1	0	2	1	0	4	1
BXY_0822300.1		3	9	1	6	9	12	5	13	13
BXY_1635200.1		21	27	23	5	26	16	9	27	37
BXY_1148700.1		3	0	0	0	2	1	0	0	0
BXY_1614400.1		28	20	4	6	13	13	9	14	33
BXY_0947400.1	Poly(A) RNA polymerase gld-2 (inferred by orthology to a C. elegans protein) [Source:UniProtKB;Acc:O17087]	41	30	12	16	39	52	12	52	52
BXY_1497800.1		1	0	2	0	2	0	1	2	1
BXY_1471000.1		2	2	1	1	0	0	0	0	1
BXY_0745500.1	Probable histone-lysine N-methyltransferase set-23 (inferred by orthology to a C. elegans protein) [Source:UniProtKB;Acc:Q95Y12]	5	7	0	2	6	3	0	1	4
BXY_0264700.1	Probable small nuclear ribonucleoprotein Sm D1 (inferred by orthology to a C. elegans protein) [Source:UniProtKB;Acc:Q10013]	17	13	5	13	14	20	8	18	17
BXY_0518700.1		0	0	0	0	0	0	0	2	1
BXY_0782900.1	F-actin-capping protein subunit alpha (inferred by orthology to a C. elegans protein) [Source:UniProtKB;Acc:P34685]	35	20	8	12	30	23	15	26	33
BXY_0129000.1		11	5	4	1	15	4	9	12	15
BXY_1274600.1		105	12	136	132	88	83	125	193	223
BXY_1546800.1		3	0	0	0	0	0	0	1	2
BXY_1142300.1		1	4	1	1	4	0	2	2	3
BXY_0617200.1	Actin-interacting protein 1 (inferred by orthology to a D. melanogaster protein) [Source:UniProtKB;Acc:Q9VU68]	15	16	4	2	15	12	7	17	33
BXY_0642100.1		29	25	4	5	14	16	17	19	31
BXY_1273000.1		8	5	4	2	7	3	0	7	7
BXY_0528800.1		8	12	3	1	12	6	2	12	12
BXY_1384300.1		5	4	1	4	3	3	2	0	4
BXY_1288600.1		1	0	1	0	1	0	0	1	0
BXY_1315200.1		1	0	0	0	0	0	1	0	2
BXY_0811700.1		17	11	1	4	8	14	6	13	17
BXY_1350900.1		18	17	1	5	9	17	2	14	8
BXY_0866900.1	Cathepsin B (inferred by orthology to a human protein) [Source:UniProtKB;Acc:P07858]	91	38	16	24	104	70	69	117	92
BXY_0479800.1		3	0	0	0	0	1	1	0	0
BXY_0071400.1		5	3	3	1	2	2	0	2	2
BXY_1578000.1		0	0	0	0	1	0	0	0	1
BXY_0362500.1		1	0	0	1	0	4	0	1	3
BXY_1723400.1		0	0	0	0	2	0	0	0	1
BXY_0065000.1	Salivary glue protein Sgs-3 (inferred by orthology to a D. melanogaster protein) [Source:UniProtKB;Acc:P02840]	2	6	0	1	2	2	1	1	10
BXY_0204100.1	ATP-binding cassette sub-family B member 9 (inferred by orthology to a human protein) [Source:UniProtKB;Acc:Q9NP78]	3	1	0	0	2	1	0	0	2
BXY_1598900.1	Polyphosphoinositide phosphatase (inferred by orthology to a human protein) [Source:UniProtKB;Acc:Q92562]	7	8	4	2	3	5	7	8	10
BXY_1097700.1	Podocin (inferred by orthology to a human protein) [Source:UniProtKB;Acc:Q9NP85]	5	3	0	5	3	3	2	8	5
BXY_0420800.1		0	0	0	0	1	0	2	0	2
BXY_1475400.1	Acetyl-CoA synthetase (inferred by orthology to a S. mansoni protein) [Source:UniProtKB;Acc:G4VI74]	0	0	0	1	2	0	0	0	2
BXY_1717200.1		1	2	0	0	3	2	1	2	4
BXY_0035700.1	Ubiquitin-60S ribosomal protein L40 (inferred by orthology to a C. elegans protein) [Source:UniProtKB;Acc:P49632]	1	2	2	2	3	8	0	0	2
BXY_1568500.1		1	2	0	4	3	1	1	4	7
BXY_0003700.1	Homeobox protein unc-30 (inferred by orthology to a C. elegans protein) [Source:UniProtKB;Acc:P52906]	1	3	0	0	3	1	0	0	4
BXY_0911000.1		0	0	3	0	1	0	0	1	1
BXY_1708500.1		10	10	2	2	10	9	4	12	12
BXY_1150200.1	Protein patched homolog 2 (inferred by orthology to a human protein) [Source:UniProtKB;Acc:Q9Y6C5]	8	7	1	1	5	9	0	5	14
BXY_1021100.1		0	1	1	0	1	1	0	0	1
BXY_1468000.1	Putative rnase h (inferred by orthology to a S. mansoni protein) [Source:UniProtKB;Acc:G4VS23]	1	1	0	0	2	3	2	1	3
BXY_0309300.1		14	13	0	2	8	15	6	7	12
BXY_0757700.1	Cyclin-dependent kinase 20 (inferred by orthology to a human protein) [Source:UniProtKB;Acc:Q8IZL9]	0	1	0	2	0	0	0	0	2
BXY_1241800.1	SEL-1 like protein (inferred by orthology to a S. mansoni protein) [Source:UniProtKB;Acc:G4VER1]	19	25	9	7	24	11	6	21	29
BXY_0376300.1		121	84	36	31	98	85	41	90	144
BXY_0057300.1		3	3	2	2	2	1	1	3	5
BXY_0273600.1	THO complex subunit 1 (inferred by orthology to a human protein) [Source:UniProtKB;Acc:Q96FV9]	8	8	3	1	6	10	6	8	18
BXY_1393000.1		5	7	1	3	2	5	6	8	10
BXY_1229100.1	Probable calcium-binding mitochondrial carrier (inferred by orthology to a C. elegans protein) [Source:UniProtKB;Acc:Q21153]	13	15	8	8	15	14	7	22	33
BXY_0417000.1		0	2	0	1	2	1	2	2	1
BXY_0975100.1		2	2	1	2	2	2	2	0	1
BXY_1512800.1	Cytochrome P450 4V2 (inferred by orthology to a human protein) [Source:UniProtKB;Acc:Q6ZWL3]	5	7	1	2	1	2	1	8	6
BXY_0258700.1	DNA mismatch repair protein Msh2 (inferred by orthology to a human protein) [Source:UniProtKB;Acc:P43246]	21	12	5	7	17	28	6	14	24
BXY_1758200.1		1	6	2	0	1	3	2	3	6
BXY_0073600.1	Bestrophin homolog 22 (inferred by orthology to a C. elegans protein) [Source:UniProtKB;Acc:Q23369]	1	2	1	0	0	2	2	1	4
BXY_1737900.1	tRNA selenocysteine 1-associated protein 1 (inferred by orthology to a human protein) [Source:UniProtKB;Acc:Q9NX07]	14	15	2	2	13	14	5	12	9
BXY_1655200.1	3-hydroxyisobutyryl-CoA hydrolase, mitochondrial (inferred by orthology to a human protein) [Source:UniProtKB;Acc:Q6NVY1]	41	28	6	18	41	33	10	37	38
BXY_1349000.1		2	4	1	0	0	4	1	2	1
BXY_0497400.1		21	11	3	8	11	20	12	15	19
BXY_0080600.1	Cyclin-C (inferred by orthology to a C. elegans protein) [Source:UniProtKB;Acc:Q9TYP2]	2	2	0	0	2	0	1	1	7
BXY_0095900.1		1	1	1	0	0	0	0	1	3
BXY_1667100.1	Homeobox protein ceh-13 (inferred by orthology to a C. elegans protein) [Source:UniProtKB;Acc:P17488]	7	7	2	3	8	11	2	7	10
BXY_1599100.1	Sphingomyelin synthase-related 2 (inferred by orthology to a C. elegans protein) [Source:UniProtKB;Acc:Q9TYV2]	1	1	0	0	1	1	0	3	0
BXY_0649400.1		3	2	1	3	8	4	1	7	7
BXY_0341000.1		10	3	3	1	3	3	7	2	6
BXY_1698000.1		15	9	1	4	13	16	5	17	18
BXY_1691100.1	Segment polarity protein dishevelled (inferred by orthology to a D. melanogaster protein) [Source:UniProtKB;Acc:P51140]	2	1	0	2	4	3	7	4	10
BXY_1114500.1		5	2	1	2	4	1	1	6	3
BXY_1647200.1		5	4	1	1	1	2	4	5	1
BXY_0990300.1		12	11	2	3	10	11	3	4	18
BXY_0861000.1	Cullin-4 (inferred by orthology to a C. elegans protein) [Source:UniProtKB;Acc:Q17392]	21	12	5	6	17	18	10	17	21
BXY_1738000.1	Serine/threonine-protein phosphatase 4 regulatory subunit 4 (inferred by orthology to a human protein) [Source:UniProtKB;Acc:Q6NUP7]	9	8	1	0	10	6	5	9	20
BXY_1721900.1		6	6	2	2	7	2	7	8	4
BXY_1414700.1	Spectrin alpha chain (inferred by orthology to a D. melanogaster protein) [Source:UniProtKB;Acc:P13395]	74	52	19	20	70	67	31	71	91
BXY_0441800.1		10	11	3	4	12	9	5	16	22
BXY_1485700.1		6	6	2	1	2	1	3	6	6
BXY_0611000.1	N-acetyltransferase 6 (inferred by orthology to a human protein) [Source:UniProtKB;Acc:Q93015]	1	4	0	1	2	3	2	4	5
BXY_0958900.1		9	11	2	4	6	9	6	8	13
BXY_0767800.1	Fibulin-1 (inferred by orthology to a C. elegans protein) [Source:UniProtKB;Acc:O77469]	5	4	3	4	4	11	2	7	8
BXY_1016100.1		1	1	0	2	1	0	0	0	1
BXY_1009400.1	Serine/threonine-protein kinase Genghis Khan (inferred by orthology to a D. melanogaster protein) [Source:UniProtKB;Acc:Q9W1B0]	21	21	6	2	18	17	11	14	34
BXY_1643300.1	Mitochondrial uncoupling protein 4 (inferred by orthology to a human protein) [Source:UniProtKB;Acc:O95847]	20	8	1	5	7	13	4	13	11
BXY_1098600.1	Cathepsin B-like cysteine proteinase 6 (inferred by orthology to a C. elegans protein) [Source:UniProtKB;Acc:P43510]	151	132	47	59	124	127	58	154	176
BXY_0237400.1		33	28	12	10	31	52	17	26	60
BXY_1517800.1		10	13	2	3	6	5	4	3	11
BXY_0209900.1		13	21	16	9	17	10	11	26	25
BXY_0635600.1		3	2	1	0	1	4	2	4	2
BXY_1572100.1		0	1	0	0	1	0	0	1	2
BXY_0711100.1		0	0	0	0	3	0	0	2	2
BXY_1713800.1	LIMR family protein (inferred by orthology to a C. elegans protein) [Source:UniProtKB;Acc:P34535]	13	16	6	6	6	18	8	22	11
BXY_1000500.1	V-type proton ATPase subunit d 1 (inferred by orthology to a human protein) [Source:UniProtKB;Acc:P61421]	56	52	23	30	60	70	34	67	85
BXY_1208600.1		1	2	1	2	0	4	1	3	4
BXY_0566900.1		18	23	8	12	18	14	11	28	36
BXY_1036800.1		2	0	0	1	1	0	0	0	4
BXY_0064900.1		3	3	1	1	1	4	4	1	5
BXY_1096600.1		23	16	9	11	15	26	13	27	31
BXY_0165300.1	Asterless (inferred by orthology to a D. melanogaster protein) [Source:UniProtKB;Acc:Q9VNE4]	9	17	6	5	10	19	10	13	23
BXY_1017100.1	Transmembrane protein 53 (inferred by orthology to a human protein) [Source:UniProtKB;Acc:Q6P2H8]	6	4	3	4	1	7	6	10	9
BXY_0534900.1		6	2	2	2	3	3	3	3	6
BXY_0507300.1		7	4	2	3	3	7	5	10	10
BXY_1338400.1		6	1	1	4	4	7	3	2	8
BXY_1173900.1		6	3	1	2	2	6	2	6	8
BXY_0841700.1		1	2	1	0	0	0	0	2	0
BXY_1671100.1		19	11	0	2	9	2	6	12	13
BXY_0340000.1	Tetratricopeptide repeat protein 17 (inferred by orthology to a human protein) [Source:UniProtKB;Acc:Q96AE7]	14	22	3	6	19	17	4	12	20
BXY_0705400.1		17	8	5	3	8	9	4	12	17
BXY_0057700.1	Retinal homeobox protein Rx (inferred by orthology to a D. melanogaster protein) [Source:UniProtKB;Acc:Q9W2Q1]	0	4	1	0	0	0	0	1	1
BXY_0895900.1		22	16	3	4	14	19	10	21	24
BXY_1652100.1	5-hydroxytryptamine receptor 6 (inferred by orthology to a human protein) [Source:UniProtKB;Acc:P50406]	3	0	1	1	3	2	1	1	5
BXY_1384200.1		4	11	5	4	14	14	6	14	17
BXY_0842700.1	Acid phosphatase-related (inferred by orthology to a S. mansoni protein) [Source:UniProtKB;Acc:C4Q6M8]	24	16	4	3	9	9	5	19	20
BXY_1535300.1		1	1	0	0	0	1	1	0	2
BXY_1144200.1	Degenerin del-1 (inferred by orthology to a C. elegans protein) [Source:UniProtKB;Acc:Q19038]	0	0	1	0	0	0	2	2	1
BXY_0681300.1		7	4	10	5	11	11	10	8	18
BXY_1339500.1		0	0	1	0	2	0	0	0	1
BXY_1336400.1		3	2	0	1	2	1	1	1	1
BXY_0222300.1	ATP synthase subunit s-like protein (inferred by orthology to a human protein) [Source:UniProtKB;Acc:Q9NW81]	22	15	3	11	20	22	15	27	40
BXY_0052500.1	Putative mitochondrial import inner membrane translocase subunit tim17 (inferred by orthology to a S. mansoni protein) [Source:UniProtKB;Acc:G4VJK5]	7	8	4	0	5	6	11	5	9
BXY_1509400.1		0	0	1	0	0	0	0	1	0
BXY_1118600.1		23	17	5	8	16	11	10	20	21
BXY_0588400.1		0	0	0	0	1	0	0	0	1
BXY_1026400.1		3	2	1	0	2	3	2	2	0
BXY_0485500.1	Protein YIPF6 (inferred by orthology to a human protein) [Source:UniProtKB;Acc:Q96EC8]	10	4	4	5	14	9	4	19	15
BXY_0109800.1	RNA polymerase-associated protein LEO1 (inferred by orthology to a human protein) [Source:UniProtKB;Acc:Q8WVC0]	11	3	3	3	15	9	5	7	19
BXY_0442500.1		1	0	1	0	0	1	0	0	0
BXY_0352800.1	RNA polymerase II subunit A C-terminal domain phosphatase (inferred by orthology to a human protein) [Source:UniProtKB;Acc:Q9Y5B0]	13	12	3	9	15	22	8	21	22
BXY_0574800.1	Dwarfin sma [Source:UniProtKB/TrEMBL;Acc:G5EDS9] (projected from Caenorhabditis elegans ortholog tag-68)	9	9	4	4	16	7	7	12	12
BXY_1457300.1	Unconventional myosin-X (inferred by orthology to a human protein) [Source:UniProtKB;Acc:Q9HD67]	1	0	0	0	0	0	1	2	1
BXY_0931300.1		8	10	4	6	12	7	3	7	9
BXY_0359900.1	KRR1 small subunit processome component homolog (inferred by orthology to a human protein) [Source:UniProtKB;Acc:Q13601]	16	14	3	4	6	5	6	9	15
BXY_0902600.1		2	2	1	2	2	2	1	3	3
BXY_0605900.1		0	0	0	0	1	1	0	1	0
BXY_0989300.1	Valine--tRNA ligase (inferred by orthology to a C. elegans protein) [Source:UniProtKB;Acc:Q9U1Q4]	30	24	9	7	29	23	14	36	40
BXY_1559700.1		8	8	1	7	12	3	3	17	6
BXY_0899200.1		1	2	1	0	2	3	0	2	2
BXY_0977700.1	Medium-chain specific acyl-CoA dehydrogenase, mitochondrial (inferred by orthology to a human protein) [Source:UniProtKB;Acc:P11310]	64	65	25	28	58	47	29	54	69
BXY_0222600.1		30	37	8	15	42	53	12	29	51
BXY_0130300.1		4	2	1	1	5	10	2	5	3
BXY_1716600.1	26S proteasome non-ATPase regulatory subunit 13 (inferred by orthology to a human protein) [Source:UniProtKB;Acc:Q9UNM6]	70	56	25	22	67	59	33	71	79
BXY_0519200.1	Uncharacterized integrin beta-like protein (inferred by orthology to a C. elegans protein) [Source:UniProtKB;Acc:Q9GYK2]	2	6	3	0	7	2	4	2	6
BXY_1600200.1	Transmembrane protein 53 (inferred by orthology to a human protein) [Source:UniProtKB;Acc:Q6P2H8]	5	3	1	0	5	1	3	10	8
BXY_1568100.1	Vacuolar protein sorting-associated protein 18 homolog (inferred by orthology to a human protein) [Source:UniProtKB;Acc:Q9P253]	5	4	0	0	6	4	2	2	6
BXY_0108300.1	Argonaute-1 (inferred by orthology to a D. melanogaster protein) [Source:UniProtKB;Acc:Q32KD4]	15	19	4	5	16	5	3	13	29
BXY_0771900.1		35	26	18	18	39	35	24	51	46
BXY_0775200.1	Probable 26S proteasome regulatory subunit rpn-6.2 (inferred by orthology to a C. elegans protein) [Source:UniProtKB;Acc:P34481]	6	3	3	3	8	3	1	8	13
BXY_0420100.1	Transcription elongation factor B polypeptide 1 (inferred by orthology to a human protein) [Source:UniProtKB;Acc:Q15369]	13	13	1	5	10	11	4	9	14
BXY_1112700.1		1	0	2	1	1	0	0	0	3
BXY_1100100.1	Zinc finger protein 622 (inferred by orthology to a human protein) [Source:UniProtKB;Acc:Q969S3]	13	22	5	16	21	15	15	20	37
BXY_0468900.1		9	6	1	0	5	12	2	10	8
BXY_0871600.1	Mitochondrial prohibitin complex protein 1 (inferred by orthology to a C. elegans protein) [Source:UniProtKB;Acc:Q9BKU4]	46	38	24	23	36	54	15	55	64
BXY_0117200.1		52	44	12	19	31	68	28	51	52
BXY_0992400.1		14	14	4	5	13	6	11	15	22
BXY_0498700.1		3	10	0	4	7	1	2	6	14
BXY_0364700.1		5	2	2	0	1	2	2	2	3
BXY_1003400.1		1	0	0	1	0	0	0	2	1
BXY_0905700.1		1	0	1	0	1	1	2	2	0
BXY_0602900.1		10	0	2	2	4	6	2	6	7
BXY_0096200.1	SUMO-conjugating enzyme UBC9 (inferred by orthology to a C. elegans protein) [Source:UniProtKB;Acc:Q95017]	14	11	2	5	12	19	8	17	21
BXY_0006000.1		39	15	15	13	32	35	18	25	61
BXY_0898300.1		1	0	0	2	0	2	1	1	3
BXY_0836300.1	Barrier-to-autointegration factor 1 (inferred by orthology to a C. elegans protein) [Source:UniProtKB;Acc:Q03565]	11	10	6	9	10	12	7	10	20
BXY_1022900.1		7	5	0	3	2	5	3	3	9
BXY_1602400.1	Acyl-CoA dehydrogenase family member 10 (inferred by orthology to a human protein) [Source:UniProtKB;Acc:Q6JQN1]	10	8	13	3	7	1	7	14	54
BXY_0991900.1		18	15	5	3	19	25	11	18	28
BXY_0575200.1	Nascent polypeptide-associated complex subunit alpha (inferred by orthology to a C. elegans protein) [Source:UniProtKB;Acc:Q86S66]	74	51	32	24	58	73	34	78	91
BXY_0498100.1		2	1	0	2	7	1	4	3	11
BXY_0045100.1	Hexokinase (inferred by orthology to a S. mansoni protein) [Source:UniProtKB;Acc:G4VIV9]	14	15	13	8	23	21	12	28	38
BXY_1079900.1		1	0	0	0	2	0	1	0	1
BXY_0559700.1	Aldehyde dehydrogenase (inferred by orthology to a D. melanogaster protein) [Source:UniProtKB;Acc:A1Z6Z3]	6	9	5	6	3	10	7	3	21
BXY_0244400.1		0	0	0	2	1	0	0	0	0
BXY_0530000.1		1	2	1	0	0	1	1	5	1
BXY_0535900.1		0	0	0	0	0	0	0	1	1
BXY_0728300.1		0	0	0	0	0	0	0	0	3
BXY_0504900.1	Tyrosine-protein kinase transmembrane receptor (inferred by orthology to a C. elegans protein) [Source:UniProtKB;Acc:G5ECA5]	12	4	3	4	4	8	1	9	16
BXY_1323700.1		2	2	1	1	1	1	1	4	3
BXY_1570100.1		4	1	2	0	1	1	0	2	2
BXY_1753600.1		23	27	4	7	21	20	14	19	43
[truncated: 12,794 more rows]

## Sheet: Table S4
Table S4. Differential expressed genes in susceptible plants when compared to controls (log2 fold change ≥ |2|, FDR corrected p-value (padj) ≤ 0.05). InterPro, KEGG and blastx annotations are presented.
	Differential Expression						InterPro		KEGG pathways		Blastx RefSeq_plants
	baseMean	log2FoldChange	lfcSE	stat	pvalue	padj	IPR	Description	KEGG	Description	targetlocus	percentalignment	alignmentlength	mismatches	gaps	querystart	queryend	targetstart	targetend	significance	score	targetdescription
unigene35927	331.054	23.8594	3.81716	6.25057	4.08961e-10	3.79718e-08	no IPR		NA				0
isotig57887	241.424	9.1882	1.27532	7.2046	5.82142e-13	1.143e-10	IPR001471|IPR016177|IPR036955	AP2/ERF domain|DNA-binding domain superfamily|AP2/ERF domain superfamily	NA		XP_015084732.1	53	91	42	0	122	212	111	201	1e-19	100.52	PREDICTED: ethylene-responsive transcription factor 1A-like [Solanum pennellii]
isotig47596	28.2681	8.88668	1.60553	5.53504	3.1115e-08	1.55202e-06	IPR001099|IPR011141|IPR012328|IPR016039|IPR018088	Chalcone/stilbene synthase, N-terminal|Polyketide synthase, type III|Chalcone/stilbene synthase, C-terminal|Thiolase-like|Chalcone/stilbene synthase, active site	00941|04712	Flavonoid biosynthesis|Circadian rhythm - plant	NP_001313780.1	80	386	76	0	7	392	2	387	2.3e-183	645.2	chalcone synthase 1-like [Gossypium hirsutum]
isotig31878	589.678	8.69695	2.81139	3.09347	0.00197832	0.0148127	IPR005299|IPR029063	SAM dependent carboxyl methyltransferase|S-adenosyl-L-methionine-dependent methyltransferase	NA		XP_015691881.1	40	276	151	5	95	363	15	283	9.2e-44	181.41	PREDICTED: indole-3-acetate O-methyltransferase 1-like [Oryza brachyantha]
unigene4741	47.9276	7.63745	1.10825	6.89146	5.52213e-12	8.68496e-10	IPR036291	NAD(P)-binding domain superfamily	00940	Phenylpropanoid biosynthesis	XP_020408161.1	62	131	49	0	1	131	222	352	1.9e-41	171.01	cinnamoyl-CoA reductase 1 [Zea mays]
isotig97944	44.4338	7.63018	1.07089	7.1251	1.04009e-12	1.93143e-10	no IPR		NA		XP_016751456.1	46	43	23	0	41	83	63	105	9e-06	52.37	PREDICTED: plant cysteine oxidase 2-like isoform X1 [Gossypium hirsutum]
isotig15752	128.615	7.33593	0.940885	7.79684	6.34783e-15	1.93741e-12	IPR008030|IPR036291	NmrA-like domain|NAD(P)-binding domain superfamily	NA		XP_021298383.1	55	318	138	3	3	320	8	321	3.8e-98	361.69	isoeugenol synthase 1-like [Herrania umbratica]
isotig53394	776.882	7.03294	0.73407	9.58075	9.63437e-22	1.5631e-18	IPR000743|IPR006626|IPR011050|IPR012334	Glycoside hydrolase, family 28|Parallel beta-helix repeat|Pectin lyase fold/virulence factor|Pectin lyase fold	00040	Pentose and glucuronate interconversions	XP_020587110.1	46	310	165	2	1	310	136	443	5.3e-81	304.68	polygalacturonase-like [Phalaenopsis equestris]
unigene23790	5715.94	6.91936	1.48929	4.64609	3.38283e-06	8.17235e-05	IPR000907|IPR001024|IPR001246|IPR013819|IPR036226|IPR036392	Lipoxygenase|PLAT/LH2 domain|Lipoxygenase, plant|Lipoxygenase, C-terminal|Lipoxigenase, C-terminal domain superfamily|PLAT/LH2 domain superfamily	00591	Linoleic acid metabolism	XP_010912798.1	44	624	327	8	2	620	240	850	4.3e-151	538.88	PREDICTED: probable linoleate 9S-lipoxygenase 5 [Elaeis guineensis]
unigene128167	132.326	6.81291	1.18174	5.76514	8.15891e-09	5.13278e-07	IPR001906|IPR008930|IPR036965	Terpene synthase, N-terminal domain|Terpenoid cyclases/protein prenyltransferase alpha-alpha toroid|Terpene synthase, N-terminal domain superfamily	00904	Diterpenoid biosynthesis	XP_020523152.1	54	179	77	2	2	180	121	294	2.9e-54	214.16	bifunctional abietadiene synthase, chloroplastic [Amborella trichopoda]
isotig50987	71.0324	6.81215	1.04636	6.51034	7.49831e-11	8.75542e-09	IPR001005|IPR009057|IPR015495|IPR017930	SANT/Myb domain|Homeobox-like domain superfamily|Myb-like transcription factor|Myb domain	NA		XP_017625376.1	66	174	54	1	1	174	1	170	1.1e-66	256.91	PREDICTED: protein ODORANT1-like [Gossypium arboreum]
unigene202842	112.779	6.79934	1.85192	3.67151	0.000241124	0.00272067	no IPR		NA				0
unigene110446	102.855	6.78998	1.97724	3.43406	0.000594603	0.00568172	no IPR		NA				0
unigene35452	7365.19	6.68755	0.929683	7.19337	6.32134e-13	1.22555e-10	IPR002902|IPR038408	Gnk2-homologous domain|Gnk2-homologous domain superfamily	NA		NP_001144741.1	39	107	63	2	45	149	46	152	3.2e-14	80.49	uncharacterized protein LOC100277789 precursor [Zea mays]
unigene106030	37.124	6.5605	1.56741	4.18556	2.84458e-05	0.000468915	IPR013525	ABC-2 type transporter	NA		XP_025012587.1	79	155	32	0	1	155	1110	1264	1.2e-70	268.08	ABC transporter G family member 36-like [Ricinus communis]
unigene32901	9.64724	6.54744	1.70417	3.84201	0.00012203	0.00156281	IPR002100|IPR033896|IPR036879	Transcription factor, MADS-box|MADS MEF2-like|Transcription factor, MADS-box superfamily	NA		XP_016695610.1	65	76	25	1	52	127	5	79	2.1e-21	105.15	PREDICTED: truncated transcription factor CAULIFLOWER A-like isoform X1 [Gossypium hirsutum]
isotig32260	204.257	6.47615	1.50019	4.31689	1.58246e-05	0.000292101	IPR002902|IPR038408	Gnk2-homologous domain|Gnk2-homologous domain superfamily	NA		XP_002274668.1	33	218	139	2	34	247	25	241	1.2e-31	140.2	PREDICTED: cysteine-rich repeat secretory protein 38 [Vitis vinifera]
unigene144978	9.90598	6.46685	1.61188	4.012	6.02067e-05	0.000874203	IPR015590|IPR016161|IPR016163	Aldehyde dehydrogenase domain|Aldehyde/histidinol dehydrogenase|Aldehyde dehydrogenase, C-terminal	00940	Phenylpropanoid biosynthesis	XP_009403415.1	67	227	73	1	3	228	10	236	5.4e-86	320.47	PREDICTED: aldehyde dehydrogenase family 2 member C4 [Musa acuminata subsp. malaccensis]
unigene58665	64.2541	6.45862	1.3452	4.80122	1.57703e-06	4.25688e-05	IPR005123|IPR027443	Oxoglutarate/iron-dependent dioxygenase|Isopenicillin N synthase-like	NA		NP_001352404.1	51	131	60	1	2	132	165	291	1.5e-27	124.79	uncharacterized protein LOC100501142 [Zea mays]
unigene28978	7.99601	6.39498	1.41633	4.51518	6.32619e-06	0.000139095	IPR001471|IPR016177|IPR017392|IPR036955	AP2/ERF domain|DNA-binding domain superfamily|AP2/ERF transcription factor ERF/PTI6|AP2/ERF domain superfamily	NA		XP_011101098.1	56	89	36	1	4	89	107	195	1.7e-20	101.29	ethylene-responsive transcription factor 5 [Sesamum indicum]
PUT-13978	11.7218	6.34738	1.17559	5.3993	6.69014e-08	3.05979e-06	IPR000754|IPR014721|IPR020568|IPR020574	Ribosomal protein S9|Ribosomal protein S5 domain 2-type fold, subgroup|Ribosomal protein S5 domain 2-type fold|Ribosomal protein S9, conserved site	03010	Ribosome	XP_023900438.1	85	140	20	0	16	155	5	144	1.4e-65	251.14	40S ribosomal protein S16-A-like [Quercus suber]
unigene17690	1981.07	6.29913	0.979017	6.43414	1.24173e-10	1.35257e-08	IPR002902|IPR038408	Gnk2-homologous domain|Gnk2-homologous domain superfamily	NA		XP_008792989.2	42	107	59	2	72	176	45	151	3.7e-14	80.88	antifungal protein ginkbilobin-like protein [Phoenix dactylifera]
unigene21990	31.7052	6.27454	1.3201	4.75309	2.00331e-06	5.24674e-05	IPR004883	Lateral organ boundaries, LOB	NA		XP_019413483.1	50	159	71	2	10	162	20	176	3.1e-34	147.52	PREDICTED: LOB domain-containing protein 1-like [Lupinus angustifolius]
DN131965_c0_g1_i1	6.6461	6.23331	2.11137	2.95225	0.00315464	0.0214385	no IPR		NA		XP_018805770.1	37	125	77	1	8	131	120	244	3.2e-18	95.52	PREDICTED: uncharacterized protein LOC108979532, partial [Juglans regia]
unigene111277	334.333	6.21528	1.54655	4.01881	5.84934e-05	0.000854558	IPR029063	S-adenosyl-L-methionine-dependent methyltransferase	NA		XP_024384355.1	43	123	67	2	5	124	121	243	1.6e-21	104.76	catechol O-methyltransferase-like [Physcomitrella patens]
unigene84660	18.6998	6.12678	1.16447	5.26142	1.4295e-07	5.83654e-06	no IPR		NA				0
unigene18038	345.965	6.117	0.774262	7.90043	2.77945e-15	9.11483e-13	no IPR		NA		XP_020704216.1	70	276	82	0	41	316	28	303	2.2e-111	405.6	desiccation-related protein PCC13-62 [Dendrobium catenatum]
unigene60658	75.3516	6.117	1.90228	3.21562	0.00130162	0.0106108	IPR000907|IPR001246|IPR013819|IPR027433|IPR036226	Lipoxygenase|Lipoxygenase, plant|Lipoxygenase, C-terminal|Lipoxygenase, domain 3|Lipoxigenase, C-terminal domain superfamily	00591	Linoleic acid metabolism	XP_016901566.1	35	160	99	2	1	157	198	356	3e-20	100.52	PREDICTED: linoleate 9S-lipoxygenase 6-like isoform X1 [Cucumis melo]
unigene81748	184.222	6.11411	0.689734	8.86445	7.6881e-19	5.26652e-16	IPR001701|IPR008928|IPR012341	Glycoside hydrolase family 9|Six-hairpin glycosidase superfamily|Six-hairpin glycosidase-like superfamily	00500	Starch and sucrose metabolism	XP_021757763.1	80	96	19	0	24	119	83	178	1.4e-41	171.4	endoglucanase 1-like [Chenopodium quinoa]
isotig46887	9.48775	6.1044	1.09647	5.56732	2.58682e-08	1.34019e-06	IPR001404|IPR020568|IPR036890|IPR037196	Heat shock protein Hsp90 family|Ribosomal protein S5 domain 2-type fold|Histidine kinase/HSP90-like ATPase superfamily|HSP90, C-terminal domain	04151	PI3K-Akt signaling pathway	XP_015896451.1	68	441	133	2	94	533	37	470	2e-170	602.82	heat shock protein 82 [Ziziphus jujuba]
unigene39689	11.3574	6.05232	1.76956	3.42023	0.000625674	0.00592353	IPR005050	Early nodulin 93 ENOD93 protein	NA		XP_018857869.1	65	87	30	0	9	95	19	105	3.1e-25	117.09	PREDICTED: early nodulin-93-like [Juglans regia]
unigene144607	421.653	6.0162	1.19275	5.04397	4.55961e-07	1.5146e-05	IPR005630|IPR008949	Terpene synthase, metal-binding domain|Isoprenoid synthase domain superfamily	00909	Sesquiterpenoid and triterpenoid biosynthesis	XP_024541459.1	38	112	68	1	1	112	603	713	9e-17	88.97	(13E)-labda-7,13-dien-15-ol synthase-like [Selaginella moellendorffii]
isotig35700	26.2183	5.97374	1.39464	4.28335	1.84097e-05	0.000329175	IPR003480|IPR023213	Transferase|Chloramphenicol acetyltransferase-like domain superfamily	NA		XP_002270251.1	46	264	131	4	3	258	204	464	7.1e-64	247.28	PREDICTED: shikimate O-hydroxycinnamoyltransferase [Vitis vinifera]
unigene23681	330.765	5.94233	0.687901	8.63835	5.70322e-18	3.08434e-15	IPR001701|IPR008928|IPR012341|IPR018221	Glycoside hydrolase family 9|Six-hairpin glycosidase superfamily|Six-hairpin glycosidase-like superfamily|Glycoside hydrolase family 9, His active site	00500	Starch and sucrose metabolism	NP_001234882.1	64	173	62	0	2	174	295	467	9.6e-65	248.82	endo-1,4-beta-glucanase precursor [Solanum lycopersicum]
isotig63955	349.936	5.90602	1.40684	4.19806	2.69206e-05	0.000447844	IPR031425	NPR1/NH1-interacting protein	NA				0
unigene161846	17.9546	5.81073	1.23671	4.69854	2.62027e-06	6.56687e-05	IPR017930	Myb domain	NA		XP_012462415.1	46	82	37	1	1	75	102	183	1.9e-11	71.25	PREDICTED: transcription repressor MYB6-like [Gossypium raimondii]
DN64510_c0_g1_i1	8.01028	5.70693	1.12367	5.07884	3.79748e-07	1.3126e-05	no IPR		NA				0
unigene138823	48.7296	5.70412	0.709036	8.04489	8.63205e-16	3.20592e-13	IPR011051|IPR012864	RmlC-like cupin domain superfamily|Cysteine oxygenase/2-aminoethanethiol dioxygenase	00430	Taurine and hypotaurine metabolism	XP_009395265.1	75	58	14	0	63	120	78	135	8.2e-23	109	PREDICTED: plant cysteine oxidase 3 isoform X1 [Musa acuminata subsp. malaccensis]
unigene4790	7.75797	5.63061	1.89026	2.97876	0.00289421	0.0200218	IPR025322	Protein of unknown function DUF4228, plant	NA		XP_023880727.1	40	72	43	0	54	125	15	86	2.9e-10	68.55	uncharacterized protein LOC111993099 [Quercus suber]
unigene118399	122.368	5.62749	0.786952	7.151	8.61479e-13	1.61927e-10	IPR001701|IPR008928|IPR012341	Glycoside hydrolase family 9|Six-hairpin glycosidase superfamily|Six-hairpin glycosidase-like superfamily	00500	Starch and sucrose metabolism	XP_021987674.1	76	111	26	0	1	111	236	346	1e-44	181.8	endoglucanase 17-like [Helianthus annuus]
isotig100470	143.2	5.60679	0.997913	5.61851	1.92606e-08	1.04529e-06	no IPR		NA		XP_024543936.1	52	50	22	1	43	90	529	578	1.7e-07	58.15	uncharacterized protein LOC9654186 [Selaginella moellendorffii]
unigene76336	115.04	5.59691	1.0461	5.35025	8.78351e-08	3.8243e-06	IPR002921|IPR029058	Fungal lipase-like domain|Alpha/Beta hydrolase fold	NA		NP_001310639.1	46	109	48	3	1	103	219	323	8.2e-18	92.43	uncharacterized LOC8263958 [Ricinus communis]
isotig35234	26.75	5.59551	1.16845	4.78882	1.67762e-06	4.49689e-05	IPR001471|IPR016177|IPR036955	AP2/ERF domain|DNA-binding domain superfamily|AP2/ERF domain superfamily	NA		XP_009389467.1	66	68	23	0	153	220	67	134	4.5e-19	98.21	PREDICTED: ethylene-responsive transcription factor ERF107-like [Musa acuminata subsp. malaccensis]
isotig70803	5.08491	5.57229	1.23829	4.5	6.79527e-06	0.000147515	IPR008480	Protein of unknown function DUF761, plant	NA		XP_022892022.1	57	45	19	0	163	207	156	200	0.000111	50.06	uncharacterized protein LOC111406892 [Olea europaea var. sylvestris]
unigene28078	186.021	5.56321	0.941628	5.90807	3.46136e-09	2.40858e-07	IPR003854	Gibberellin regulated protein	NA		XP_012854742.1	55	81	36	0	27	107	43	123	8.9e-25	115.55	PREDICTED: gibberellin-regulated protein 9 [Erythranthe guttata]
isotig43781	139.988	5.55184	0.654218	8.48623	2.13444e-17	1.06123e-14	IPR006093|IPR006094|IPR015345|IPR016164|IPR016166|IPR016167|IPR016169|IPR016170|IPR036318	Oxygen oxidoreductase covalent FAD-binding site|FAD linked oxidase, N-terminal|Cytokinin dehydrogenase 1, FAD/cytokinin binding domain|FAD-linked oxidase-like, C-terminal|FAD-binding domain, PCMH-type|FAD-binding, type PCMH, subdomain 1|FAD-binding, type PCMH, subdomain 2|Cytokinin dehydrogenase, C-terminal domain superfamily|FAD-binding, type PCMH-like superfamily	00908	Zeatin biosynthesis	XP_006438909.1	63	486	168	5	33	514	43	523	1.5e-178	629.79	cytokinin dehydrogenase 6 [Citrus clementina]
PUT-13742	95.8772	5.5103	0.943838	5.83819	5.27712e-09	3.49833e-07	IPR002921|IPR029058	Fungal lipase-like domain|Alpha/Beta hydrolase fold	NA		XP_016676462.1	57	77	33	0	18	94	403	479	3e-20	100.52	PREDICTED: uncharacterized protein LOC107895741 [Gossypium hirsutum]
unigene10813	4.51584	5.47569	1.68071	3.25797	0.00112213	0.00946653	IPR004926	Late embryogenesis abundant protein, LEA_3 subgroup	NA		XP_022715365.1	77	31	7	0	73	103	52	82	3.4e-08	60.46	protein SENESCENCE-ASSOCIATED GENE 21, mitochondrial-like [Durio zibethinus]
unigene31218	37.7766	5.46998	0.99653	5.48903	4.04151e-08	1.95886e-06	no IPR		NA				0
unigene204035	3.9549	5.41041	1.7508	3.09025	0.0019999	0.0149525	IPR002213	UDP-glucuronosyl/UDP-glucosyltransferase	NA		XP_021865435.1	55	126	56	0	1	126	254	379	1.5e-37	157.92	zeatin O-glucosyltransferase-like [Spinacia oleracea]
unigene3829	18.9346	5.38372	1.61865	3.32605	0.000880851	0.0078116	no IPR		NA		XP_019081114.1	64	426	133	5	73	491	195	610	8.4e-160	567.38	PREDICTED: LOW QUALITY PROTEIN: uncharacterized protein LOC100263595 [Vitis vinifera]
isotig53071	8.58522	5.37872	1.41526	3.80051	0.0001444	0.00178867	no IPR		NA		XP_023770923.1	38	63	36	1	150	209	161	223	0.000207	49.29	uncharacterized protein LOC111919580 [Lactuca sativa]
unigene28089	117.895	5.37845	0.664531	8.0936	5.79279e-16	2.26036e-13	no IPR		NA				0
DN64431_c0_g1_i1	4.64789	5.36472	1.16773	4.59413	4.34558e-06	0.000101482	no IPR		NA				0
isotig63701	41.7331	5.35865	0.916388	5.84758	4.98785e-09	3.32085e-07	IPR001841|IPR013083	Zinc finger, RING-type|Zinc finger, RING/FYVE/PHD-type	NA		XP_010235983.1	50	74	33	1	143	216	121	190	1.2e-15	86.66	RING-H2 finger protein ATL1 [Brachypodium distachyon]
unigene44808	11.1532	5.34929	1.67603	3.19164	0.00141465	0.0113415	IPR010399|IPR018467|IPR040390	Tify domain|CO/COL/TOC1, conserved site|TIFY/JAZ family	04075	Plant hormone signal transduction	XP_009345358.1	32	129	71	5	151	273	78	196	4e-06	55.84	PREDICTED: protein TIFY 10B-like [Pyrus x bretschneideri]
unigene31579	2.98694	5.3474	1.59725	3.34787	0.000814352	0.00733047	IPR001471|IPR016177|IPR036955	AP2/ERF domain|DNA-binding domain superfamily|AP2/ERF domain superfamily	NA		XP_022756412.1	67	88	29	0	52	139	17	104	1.2e-28	129.41	ethylene-responsive transcription factor ERF017-like [Durio zibethinus]
unigene22807	31.282	5.33819	1.27958	4.17183	3.02165e-05	0.000493617	no IPR		NA				0
unigene36207	1743.22	5.33451	1.09928	4.85272	1.21779e-06	3.46305e-05	IPR003657|IPR036576	WRKY domain|WRKY domain superfamily	NA		XP_024532948.1	58	104	43	0	105	208	374	477	1.4e-29	133.26	probable WRKY transcription factor 23 isoform X1 [Selaginella moellendorffii]
unigene1199	14.9114	5.22879	1.5703	3.3298	0.000869099	0.00772738	IPR006918	COBRA, plant	NA		XP_012840565.1	68	201	64	0	1	201	165	365	2.5e-86	321.24	PREDICTED: protein COBRA-like isoform X1 [Erythranthe guttata]
isotig58934	9.44184	5.18649	1.57925	3.28415	0.00102289	0.00879792	IPR001938|IPR017949|IPR037176	Thaumatin family|Thaumatin, conserved site|Osmotin/thaumatin-like superfamily	NA		XP_015618928.1	62	116	42	1	34	147	6	121	1e-36	155.22	thaumatin-like protein [Oryza sativa Japonica Group]
unigene4816	203.112	5.17914	0.783397	6.61113	3.81385e-11	4.86713e-09	IPR040359	Protein glutamine dumper	NA				0
unigene30873	331.21	5.17049	1.34264	3.85099	0.000117641	0.00151543	IPR004883	Lateral organ boundaries, LOB	NA		XP_004251265.1	46	191	92	3	18	203	3	188	4.4e-40	167.55	LOB domain-containing protein 1 [Solanum lycopersicum]
isotig56370	11.18	5.14415	1.32151	3.89263	9.91646e-05	0.00131647	no IPR		NA				0
unigene77292	11.4856	5.13584	1.59415	3.22168	0.00127441	0.0104383	IPR003480|IPR023213	Transferase|Chloramphenicol acetyltransferase-like domain superfamily	NA		XP_019265569.1	49	122	62	0	12	133	11	132	1e-28	128.64	PREDICTED: shikimate O-hydroxycinnamoyltransferase-like [Nicotiana attenuata]
isotig112009	5.19148	5.13403	1.34865	3.80678	0.000140787	0.00175421	IPR025322	Protein of unknown function DUF4228, plant	NA		XP_019414755.1	38	73	45	0	42	114	1	73	1.8e-09	64.7	PREDICTED: uncharacterized protein LOC109326512 [Lupinus angustifolius]
isotig50430	3.36011	5.11407	1.37298	3.72479	0.000195481	0.0022872	no IPR		NA				0
isotig17029	225.634	5.09	0.562569	9.04778	1.45908e-19	1.12444e-16	no IPR		NA				0
unigene21086	12.941	5.08581	1.41278	3.59985	0.000318406	0.00342709	IPR001461|IPR021109|IPR032799	Aspartic peptidase A1 family|Aspartic peptidase domain superfamily|Xylanase inhibitor, C-terminal	NA		XP_011020124.1	42	148	70	3	9	145	194	337	2e-21	104.37	PREDICTED: basic 7S globulin-like [Populus euphratica]
unigene197003	281.329	5.06179	1.2394	4.08408	4.42523e-05	0.00068036	IPR002935|IPR029063	Class I-like SAM-dependent O-methyltransferase|S-adenosyl-L-methionine-dependent methyltransferase	NA		XP_002969775.2	47	114	59	1	41	153	22	135	6.9e-25	115.93	catechol O-methyltransferase isoform X1 [Selaginella moellendorffii]
PUT-4064	4.64854	5.04234	1.20193	4.19521	2.7262e-05	0.000453034	IPR001884|IPR008991|IPR012340|IPR014722|IPR019769|IPR020189	Translation elongation factor IF5A-like|Translation protein SH3-like domain superfamily|Nucleic acid-binding, OB-fold|Ribosomal protein L2, domain 2|Translation elongation factor, IF5A, hypusine site|Translation elongation factor, IF5A C-terminal	NA		XP_023925413.1	80	156	30	0	11	166	1	156	1e-67	258.45	eukaryotic translation initiation factor 5A-like [Quercus suber]
unigene33670	822.555	5.03934	0.692141	7.28081	3.31832e-13	6.72965e-11	no IPR		NA				0
unigene51830	12.4771	5.0001	1.26771	3.94419	8.0069e-05	0.00110781	IPR018467	CO/COL/TOC1, conserved site	NA				0
unigene59608	13.7378	4.99704	1.26817	3.94036	8.13608e-05	0.00112216	no IPR		NA				0
unigene51651	218.134	4.99078	1.65365	3.01804	0.00254416	0.0181082	IPR008758|IPR029058	Peptidase S28|Alpha/Beta hydrolase fold	NA		XP_019052915.1	50	108	50	2	4	109	2	108	2.8e-26	120.55	PREDICTED: lysosomal Pro-X carboxypeptidase-like [Nelumbo nucifera]
isotig34304	3.59971	4.96903	1.31769	3.77102	0.000162584	0.00197471	IPR001611|IPR032675	Leucine-rich repeat|Leucine-rich repeat domain superfamily	NA		XP_021603798.1	42	174	100	0	2	175	156	329	2.3e-32	141.35	MDIS1-interacting receptor like kinase 2-like, partial [Manihot esculenta]
unigene160896	3.37671	4.93216	1.62632	3.03271	0.00242365	0.017399	no IPR		NA				0
unigene109972	145.787	4.91504	0.56824	8.64959	5.16852e-18	2.84508e-15	no IPR		NA				0
unigene1468	9.93183	4.91347	1.30166	3.77476	0.000160162	0.00195299	IPR001283|IPR014044|IPR018244|IPR034111|IPR035940	Cysteine-rich secretory protein-related|CAP domain|Allergen V5/Tpx-1-related, conserved site|Pathogenesis-related protein 1-like, SCP domain|CAP superfamily	04075	Plant hormone signal transduction	XP_020096396.1	62	148	56	0	13	160	15	162	1e-53	211.85	pathogenesis-related protein PRB1-3-like [Ananas comosus]
unigene26956	489.782	4.913	0.991303	4.9561	7.19204e-07	2.21039e-05	no IPR		NA				0
isotig51845	4.37408	4.90947	1.26702	3.8748	0.000106711	0.00139837	IPR032675	Leucine-rich repeat domain superfamily	NA		XP_018846628.1	44	332	176	7	1	329	496	821	2.7e-70	269.24	PREDICTED: probable disease resistance protein At4g33300 [Juglans regia]
unigene143284	5.68316	4.90335	1.18682	4.1315	3.60403e-05	0.000570904	IPR001841|IPR013083	Zinc finger, RING-type|Zinc finger, RING/FYVE/PHD-type	NA		XP_021687224.1	55	58	22	1	68	121	76	133	4.8e-10	66.63	RING-H2 finger protein ATL80-like [Hevea brasiliensis]
unigene15582	4.00835	4.89258	1.31154	3.7304	0.000191176	0.00224417	no IPR		NA				0
unigene10648	837.343	4.87888	0.531093	9.1865	4.05823e-20	3.92333e-17	IPR001509|IPR036291	NAD-dependent epimerase/dehydratase|NAD(P)-binding domain superfamily	00940	Phenylpropanoid biosynthesis	XP_010237327.1	62	318	115	3	5	321	28	343	4.9e-114	414.46	cinnamoyl-CoA reductase 2 [Brachypodium distachyon]
unigene129057	122.201	4.87414	0.648181	7.51972	5.48948e-14	1.28196e-11	no IPR		NA				0
isotig31336	1112.8	4.83538	0.59424	8.13708	4.04934e-16	1.68683e-13	IPR000823|IPR002016|IPR010255	Plant peroxidase|Haem peroxidase|Haem peroxidase superfamily	00940	Phenylpropanoid biosynthesis	XP_010921346.1	59	169	68	1	22	190	11	178	1.9e-50	202.6	PREDICTED: peroxidase 5-like [Elaeis guineensis]
unigene2805	5.40106	4.82432	1.25261	3.85142	0.000117435	0.0015134	no IPR		NA				0
isotig20967	286.047	4.808	0.629442	7.63851	2.19753e-14	5.74077e-12	IPR005123|IPR006620	Oxoglutarate/iron-dependent dioxygenase|Prolyl 4-hydroxylase, alpha subunit	00330	Arginine and proline metabolism	XP_020517153.1	71	234	64	1	47	280	134	365	4.6e-99	364.38	probable prolyl 4-hydroxylase 3 isoform X1 [Amborella trichopoda]
isotig55942	27.3307	4.78576	0.68587	6.97766	3.00141e-12	4.86955e-10	no IPR		NA				0
unigene31316	9.58883	4.75902	1.56312	3.04456	0.00233022	0.0168189	IPR006015|IPR006016|IPR014729	Universal stress protein A|UspA|Rossmann-like alpha/beta/alpha sandwich fold	NA		XP_002319486.2	43	91	48	1	35	122	5	95	3e-12	73.94	universal stress protein PHOS32 [Populus trichocarpa]
isotig60613	14.1069	4.75826	0.962133	4.94553	7.59351e-07	2.30846e-05	IPR003676	Small auxin-up RNA	04075	Plant hormone signal transduction	XP_012830534.1	47	92	48	0	28	119	39	130	9.6e-19	95.52	PREDICTED: uncharacterized protein LOC105951630 [Erythranthe guttata]
isotig93076	134.834	4.74148	0.807101	5.8747	4.23617e-09	2.86998e-07	IPR001005|IPR009057|IPR015495|IPR017930	SANT/Myb domain|Homeobox-like domain superfamily|Myb-like transcription factor|Myb domain	NA				0
unigene107479	5.64739	4.72307	1.18739	3.97767	6.95927e-05	0.000986328	IPR001155|IPR013785	NADH:flavin oxidoreductase/NADH oxidase, N-terminal|Aldolase-type TIM barrel	00592	alpha-Linolenic acid metabolism	XP_013458417.1	64	170	60	0	1	170	83	252	9.3e-62	238.81	12-oxophytodienoate reductase 3 [Medicago truncatula]
unigene140453	6.98697	4.71803	1.19375	3.95228	7.74109e-05	0.00107781	IPR001841|IPR013083	Zinc finger, RING-type|Zinc finger, RING/FYVE/PHD-type	NA		XP_010235983.1	50	74	33	1	108	181	121	190	1.7e-15	85.5	RING-H2 finger protein ATL1 [Brachypodium distachyon]
isotig67843	80.4539	4.70576	1.00761	4.67022	3.00873e-06	7.40792e-05	IPR006015|IPR006016|IPR014729	Universal stress protein A|UspA|Rossmann-like alpha/beta/alpha sandwich fold	NA		XP_021612801.1	44	98	54	0	8	105	62	159	1.1e-19	98.6	universal stress protein PHOS34 [Manihot esculenta]
isotig51736	1428.23	4.69359	1.19243	3.93617	8.27921e-05	0.00113677	IPR008758|IPR029058	Peptidase S28|Alpha/Beta hydrolase fold	NA		XP_010260171.1	58	388	151	5	1	380	113	498	4.4e-126	454.91	PREDICTED: lysosomal Pro-X carboxypeptidase-like [Nelumbo nucifera]
isotig65880	125.419	4.69064	1.51373	3.09873	0.0019435	0.0146087	IPR004045|IPR010987|IPR036249|IPR036282|IPR040079	Glutathione S-transferase, N-terminal|Glutathione S-transferase, C-terminal-like|Thioredoxin-like superfamily|Glutathione S-transferase, C-terminal domain superfamily|Glutathione Transferase family	00982	Drug metabolism - cytochrome P450	XP_025794949.1	43	219	117	3	9	227	8	220	6.2e-45	184.11	probable glutathione S-transferase GSTU1 [Panicum hallii]
isotig66956	53.4282	4.6874	1.24886	3.75334	0.000174493	0.00208785	IPR003703|IPR029069	Acyl-CoA thioesterase|HotDog domain superfamily	01040	Biosynthesis of unsaturated fatty acids	XP_006827640.2	55	187	83	0	3	189	266	452	4.6e-60	233.8	acyl-coenzyme A thioesterase 8 isoform X1 [Amborella trichopoda]
unigene140420	10.7063	4.67058	1.53668	3.03939	0.00237057	0.0170697	IPR001128|IPR002401|IPR017972|IPR036396	Cytochrome P450|Cytochrome P450, E-class, group I|Cytochrome P450, conserved site|Cytochrome P450 superfamily	00905	Brassinosteroid biosynthesis	XP_015868561.2	55	149	63	2	3	149	185	331	2.1e-36	155.99	cytochrome P450 750A1-like [Ziziphus jujuba]
unigene9392	217.004	4.6418	1.25824	3.68912	0.000225033	0.00256422	IPR003703|IPR029069	Acyl-CoA thioesterase|HotDog domain superfamily	01040	Biosynthesis of unsaturated fatty acids	XP_006827640.2	56	232	102	0	2	233	221	452	1.4e-76	289.27	acyl-coenzyme A thioesterase 8 isoform X1 [Amborella trichopoda]
unigene205789	3.40485	4.6332	1.62429	2.85245	0.00433836	0.0274608	IPR004265	Dirigent protein	NA		XP_007204144.1	66	109	37	0	49	157	43	151	3.1e-35	150.6	dirigent protein 21 [Prunus persica]
DN44458_c0_g1_i2	28.0438	4.63186	0.836254	5.53882	3.04513e-08	1.53381e-06	IPR001611|IPR032675	Leucine-rich repeat|Leucine-rich repeat domain superfamily	NA		XP_010915378.1	46	149	78	1	1	149	69	215	2.9e-31	137.12	PREDICTED: receptor-like protein kinase HSL1 [Elaeis guineensis]
unigene175660	2.77993	4.63001	1.21191	3.82042	0.000133223	0.00167554	no IPR		NA				0
unigene19078	3.75749	4.62042	1.5403	2.99969	0.00270253	0.0189942	IPR025110	AMP-binding enzyme, C-terminal domain	NA		XP_021742747.1	57	103	44	0	1	103	461	563	2.9e-28	127.1	probable acyl-activating enzyme 6 [Chenopodium quinoa]
isotig46439	2.6299	4.61012	1.65597	2.78394	0.00537034	0.0326007	no IPR		NA		XP_025664093.1	35	277	160	7	5	270	241	508	4.9e-29	131.72	nodulation-signaling pathway 2 protein-like [Arachis hypogaea]
isotig96851	5.99528	4.58198	1.13982	4.01991	5.82211e-05	0.000850983	IPR040411	Uncharacterized protein At5g23160-like	NA		XP_024193793.1	40	88	51	1	46	133	240	326	9.5e-11	68.94	uncharacterized protein LOC112197381 isoform X1 [Rosa chinensis]
unigene38658	4022.43	4.56234	0.79144	5.76461	8.18487e-09	5.13863e-07	IPR011766|IPR012000|IPR029035|IPR029061	Thiamine pyrophosphate enzyme, C-terminal TPP-binding|Thiamine pyrophosphate enzyme, central domain|DHS-like NAD/FAD-binding domain superfamily|Thiamin diphosphate-binding fold	00010	Glycolysis / Gluconeogenesis	XP_017244907.1	78	435	92	0	1	435	171	605	9.5e-205	716.46	PREDICTED: pyruvate decarboxylase 1-like [Daucus carota subsp. sativus]
unigene16809	267.158	4.55219	1.40452	3.24109	0.00119072	0.00989892	IPR001128|IPR002401|IPR036396	Cytochrome P450|Cytochrome P450, E-class, group I|Cytochrome P450 superfamily	00944	Flavone and flavonol biosynthesis	NP_001314550.1	45	337	169	5	56	387	43	371	1.3e-78	297.36	flavonoid 3',5'-hydroxylase 2-like [Gossypium hirsutum]
DN46413_c0_g1_i1	34.599	4.53906	0.897718	5.05622	4.27649e-07	1.44547e-05	no IPR		NA				0
isotig55266	20.1661	4.52674	1.15129	3.93189	8.42809e-05	0.00115338	IPR006121|IPR036163	Heavy metal-associated domain, HMA|Heavy metal-associated domain superfamily	NA		XP_019182906.1	66	151	49	1	1	150	3	153	1.9e-54	214.16	PREDICTED: heavy metal-associated isoprenylated plant protein 23 [Ipomoea nil]
unigene140417	299.411	4.51534	0.715359	6.31198	2.7548e-10	2.66205e-08	IPR001697|IPR015793|IPR015795|IPR015813|IPR036918|IPR040442	Pyruvate kinase|Pyruvate kinase, barrel|Pyruvate kinase, C-terminal|Pyruvate/Phosphoenolpyruvate kinase-like domain superfamily|Pyruvate kinase, C-terminal domain superfamily|Pyruvate kinase-like domain superfamily	00010|00230|00620	Glycolysis / Gluconeogenesis|Purine metabolism|Pyruvate metabolism	XP_026403376.1	79	234	49	0	22	255	294	527	3.4e-103	377.87	pyruvate kinase 1, cytosolic-like [Papaver somniferum]
isotig85062	9.78449	4.50861	1.71676	2.62624	0.00863347	0.0470511	IPR027443	Isopenicillin N synthase-like	NA		XP_016712989.1	34	118	73	1	1	118	51	164	5.5e-14	79.72	PREDICTED: flavonol synthase/flavanone 3-hydroxylase-like [Gossypium hirsutum]
isotig59302	307.738	4.49469	0.919981	4.88563	1.031e-06	2.99261e-05	IPR009489	PAR1	NA		XP_002276542.1	48	142	72	1	9	150	4	144	5.9e-36	153.68	PREDICTED: uncharacterized protein LOC100246012 [Vitis vinifera]
isotig75153	22.8961	4.49041	1.04329	4.3041	1.67663e-05	0.000305822	IPR013094|IPR029058	Alpha/beta hydrolase fold-3|Alpha/Beta hydrolase fold	NA		XP_006837038.2	43	143	75	1	2	144	207	343	4.3e-27	123.25	probable carboxylesterase 17 [Amborella trichopoda]
unigene17876	48.5241	4.49009	0.879525	5.10513	3.30573e-07	1.17399e-05	no IPR		NA				0
unigene82889	31.2379	4.46815	0.792714	5.63652	1.73522e-08	9.6902e-07	no IPR		NA				0
isotig79191	1627.38	4.45545	0.742998	5.99659	2.01501e-09	1.5187e-07	IPR005795|IPR007117|IPR036749	Major pollen allergen Lol pI|Expansin, cellulose-binding-like domain|Expansin, cellulose-binding-like domain superfamily	NA		XP_011085969.1	60	105	42	0	1	105	151	255	1e-36	155.22	expansin-B3-like [Sesamum indicum]
isotig54716	134.023	4.4534	0.625595	7.11867	1.0897e-12	2.01144e-10	no IPR		NA		XP_011002400.1	36	108	39	3	2	109	120	197	5.3e-09	64.31	PREDICTED: basic salivary proline-rich protein 3-like isoform X1 [Populus euphratica]
isotig73286	2.78269	4.4465	1.66024	2.67823	0.00740127	0.041702	IPR006015|IPR006016|IPR014729	Universal stress protein A|UspA|Rossmann-like alpha/beta/alpha sandwich fold	NA		XP_006337956.1	40	137	73	2	27	160	26	157	8.7e-16	86.27	PREDICTED: universal stress protein A-like protein isoform X1 [Solanum tuberosum]
unigene146391	281.43	4.44589	0.460682	9.65066	4.88402e-22	8.36416e-19	IPR002921|IPR029058	Fungal lipase-like domain|Alpha/Beta hydrolase fold	NA		XP_010274199.1	66	250	73	4	2	250	292	531	5.3e-89	330.87	PREDICTED: phospholipase A1-Igamma1, chloroplastic-like isoform X1 [Nelumbo nucifera]
unigene30609	201.741	4.40585	1.49231	2.95238	0.00315338	0.0214347	no IPR		NA		XP_011071144.1	52	44	15	1	57	100	41	78	0.000228	47.75	uncharacterized protein LOC105156646 [Sesamum indicum]
unigene25904	7.09661	4.4058	1.3867	3.17719	0.00148712	0.0117937	no IPR		NA				0
isotig55374	700.319	4.38714	0.624984	7.0196	2.22507e-12	3.7895e-10	no IPR		NA		XP_010651050.1	39	87	43	3	78	156	50	134	1.2e-09	65.47	PREDICTED: uncharacterized protein LOC100265672 isoform X1 [Vitis vinifera]
unigene18887	19.2899	4.36775	1.12988	3.86567	0.000110786	0.0014428	no IPR		NA				0
unigene122314	60.7565	4.36499	0.573941	7.60529	2.8427e-14	7.24207e-12	no IPR		NA				0
unigene206527	77.9011	4.35552	0.690777	6.30525	2.87737e-10	2.76318e-08	IPR036312	Bifunctional inhibitor/plant lipid transfer protein/seed storage helical domain superfamily	NA		XP_020880407.1	29	116	77	3	11	125	1	112	0.000303	47.37	non-specific lipid-transfer protein 12 [Arabidopsis lyrata subsp. lyrata]
unigene30608	11.5175	4.3349	1.21948	3.55472	0.000378386	0.00393983	no IPR		NA				0
unigene206292	73.2221	4.32904	0.805149	5.37669	7.58686e-08	3.37966e-06	IPR001841|IPR013083	Zinc finger, RING-type|Zinc finger, RING/FYVE/PHD-type	NA		XP_010275692.1	48	143	71	1	10	152	1	141	9.8e-32	138.66	PREDICTED: E3 ubiquitin-protein ligase RHA1B-like [Nelumbo nucifera]
unigene4734	4.01103	4.32136	1.17881	3.66588	0.000246492	0.0027711	no IPR		NA				0
unigene69317	2.50573	4.3163	1.26455	3.41331	0.000641801	0.00603359	IPR000772|IPR035992	Ricin B, lectin domain|Ricin B-like lectins	00500	Starch and sucrose metabolism	XP_008445780.1	35	109	66	4	8	115	283	388	4.2e-14	80.11	PREDICTED: major extracellular endoglucanase-like [Cucumis melo]
isotig33394	331.181	4.30934	0.720103	5.98434	2.17265e-09	1.62165e-07	IPR001697|IPR015793|IPR015813|IPR040442	Pyruvate kinase|Pyruvate kinase, barrel|Pyruvate/Phosphoenolpyruvate kinase-like domain superfamily|Pyruvate kinase-like domain superfamily	00010|00230|00620	Glycolysis / Gluconeogenesis|Purine metabolism|Pyruvate metabolism	XP_010278268.1	77	140	32	0	1	140	1	140	1.1e-57	224.94	PREDICTED: pyruvate kinase 1, cytosolic [Nelumbo nucifera]
DN129812_c0_g1_i1	2.86389	4.30724	1.22947	3.50333	0.000459481	0.00462271	IPR011701|IPR020846|IPR036259	Major facilitator superfamily|Major facilitator superfamily domain|MFS transporter superfamily	NA				0
unigene142103	49.2698	4.30471	1.35663	3.17309	0.00150825	0.011939	no IPR		NA				0
isotig25465	275.637	4.29017	0.686212	6.25196	4.05344e-10	3.77497e-08	IPR001697|IPR015793|IPR015813|IPR036918|IPR040442	Pyruvate kinase|Pyruvate kinase, barrel|Pyruvate/Phosphoenolpyruvate kinase-like domain superfamily|Pyruvate kinase, C-terminal domain superfamily|Pyruvate kinase-like domain superfamily	00010|00230|00620	Glycolysis / Gluconeogenesis|Purine metabolism|Pyruvate metabolism	XP_006851775.1	80	222	43	0	1	222	203	424	2.9e-97	357.84	pyruvate kinase 1, cytosolic [Amborella trichopoda]
isotig103215	26.9808	4.28614	0.842564	5.08702	3.63725e-07	1.26548e-05	no IPR		NA		XP_011002400.1	33	78	50	1	31	106	144	221	0.000505	46.59	PREDICTED: basic salivary proline-rich protein 3-like isoform X1 [Populus euphratica]
unigene682	158.451	4.27897	0.751166	5.69643	1.2234e-08	7.15607e-07	no IPR		NA				0
isotig75533	11687.2	4.23425	0.5065	8.35982	6.28151e-17	3.02553e-14	IPR001153|IPR018226|IPR036908	Barwin domain|Barwin, conserved site|RlpA-like domain superfamily	NA		XP_015875395.1	75	125	31	0	36	160	16	140	4.6e-54	213	pathogenesis-related protein PR-4-like [Ziziphus jujuba]
unigene20444	26.6651	4.21974	1.14252	3.69336	0.000221313	0.00253143	IPR006015|IPR006016|IPR014729	Universal stress protein A|UspA|Rossmann-like alpha/beta/alpha sandwich fold	NA		XP_006422530.1	38	159	85	2	30	178	8	163	1.5e-21	105.53	universal stress protein PHOS34 [Citrus clementina]
isotig13479	14.3528	4.21907	1.57051	2.68642	0.00722213	0.0408904	IPR004883	Lateral organ boundaries, LOB	NA		XP_013688081.1	68	121	38	0	60	180	1	121	4e-47	192.2	LOB domain-containing protein 40 [Brassica napus]
unigene84943	29.9184	4.21409	0.871639	4.83468	1.33361e-06	3.72371e-05	no IPR		NA				0
isotig68342	1375.08	4.19733	0.440158	9.53596	1.48502e-21	2.28887e-18	no IPR		NA				0
unigene126897	7.06317	4.1939	1.22754	3.4165	0.000634323	0.00597971	IPR002902|IPR038408	Gnk2-homologous domain|Gnk2-homologous domain superfamily	NA		XP_022727802.1	41	107	61	2	58	162	25	131	6.8e-13	76.26	antifungal protein ginkbilobin-2-like [Durio zibethinus]
DN80719_c0_g1_i1	3.7152	4.18306	1.52731	2.73884	0.00616568	0.0362451	IPR011001	Saposin-like	NA				0
isotig74797	142.704	4.14316	0.467537	8.86166	7.88309e-19	5.2827e-16	IPR001223|IPR017853|IPR029070	Glycoside hydrolase family 18, catalytic domain|Glycoside hydrolase superfamily|Chitinase insertion domain superfamily	00520	Amino sugar and nucleotide sugar metabolism	XP_021723510.1	45	123	63	3	2	124	244	362	4.2e-22	106.69	acidic mammalian chitinase-like [Chenopodium quinoa]
unigene182264	44.8345	4.13589	0.657371	6.29156	3.14283e-10	2.99015e-08	IPR025322	Protein of unknown function DUF4228, plant	NA				0
isotig32424	39.7202	4.10272	0.739484	5.54808	2.88823e-08	1.46435e-06	IPR006904	Protein of unknown function DUF716 (TMEM45)	NA		XP_002988234.1	51	308	138	2	28	328	1	303	4.3e-87	325.09	transmembrane protein 45A [Selaginella moellendorffii]
unigene31744	53.4479	4.10211	0.737061	5.56549	2.61415e-08	1.34756e-06	IPR040359	Protein glutamine dumper	NA		XP_022858054.1	43	98	55	0	32	129	17	114	3e-12	73.94	protein GLUTAMINE DUMPER 2-like [Olea europaea var. sylvestris]
isotig99837	4.381	4.09379	1.32192	3.09685	0.00195586	0.0146766	IPR029058	Alpha/Beta hydrolase fold	NA		XP_020423280.1	44	104	58	0	13	116	157	260	3.4e-16	87.04	methylesterase 3 [Prunus persica]
DN43354_c0_g1_i1	3.24869	4.08675	1.29161	3.16408	0.00155574	0.0122317	IPR041577	Reverse transcriptase/retrotransposon-derived protein, RNase H-like domain	NA		XP_012829796.1	51	98	48	0	19	116	587	684	9.3e-22	105.53	PREDICTED: uncharacterized protein LOC105950954 [Erythranthe guttata]
unigene28039	16.5887	4.07759	0.95109	4.28728	1.80877e-05	0.000324358	no IPR		NA				0
isotig78601	2.55976	4.07374	1.3294	3.06433	0.00218155	0.0160078	IPR006121|IPR036163	Heavy metal-associated domain, HMA|Heavy metal-associated domain superfamily	NA		XP_003592192.1	58	67	28	0	1	67	4	70	3.2e-14	80.49	heavy metal-associated isoprenylated plant protein 39 isoform X1 [Medicago truncatula]
isotig23406	94.97	4.04803	0.774843	5.22433	1.74787e-07	6.83754e-06	IPR000757|IPR010713|IPR013320|IPR016455	Glycoside hydrolase family 16|Xyloglucan endo-transglycosylase, C-terminal|Concanavalin A-like lectin/glucanase domain superfamily|Xyloglucan endotransglucosylase/hydrolase	04075	Plant hormone signal transduction	XP_020264640.1	66	262	69	2	26	274	23	278	6.5e-98	360.53	probable xyloglucan endotransglucosylase/hydrolase protein 23 [Asparagus officinalis]
unigene51919	3.17378	4.04586	1.30014	3.11186	0.00185914	0.0141002	no IPR		NA				0
unigene37080	3.2653	4.0428	1.43157	2.82402	0.00474251	0.0294802	IPR010399|IPR040390	Tify domain|TIFY/JAZ family	NA		XP_019704978.1	53	43	19	1	104	145	56	98	0.000501	47.37	PREDICTED: protein TIFY 3-like isoform X1 [Elaeis guineensis]
DN103860_c0_g1_i1	2.79784	4.0374	1.45573	2.77346	0.0055464	0.0334282	no IPR		NA				0
unigene149910	5.75003	4.03607	1.12928	3.57403	0.000351529	0.00370977	no IPR		NA		XP_024459380.1	32	93	36	2	7	86	73	151	6.1e-05	49.68	basic salivary proline-rich protein 3 [Populus trichocarpa]
isotig68161	57.6794	4.02886	0.771244	5.22385	1.75242e-07	6.83799e-06	IPR005123|IPR027443	Oxoglutarate/iron-dependent dioxygenase|Isopenicillin N synthase-like	00941	Flavonoid biosynthesis	XP_012078712.1	54	139	63	0	1	139	190	328	8.5e-42	172.17	flavonol synthase/flavanone 3-hydroxylase [Jatropha curcas]
isotig57882	197.829	4.02522	0.588101	6.84443	7.67787e-12	1.16149e-09	IPR001623|IPR036869	DnaJ domain|Chaperone J-domain superfamily	NA		XP_022769185.1	38	157	83	5	16	168	22	169	4.3e-19	97.06	chaperone protein dnaJ 11, chloroplastic-like [Durio zibethinus]
unigene140434	44.4735	4.02391	0.772871	5.20644	1.92499e-07	7.37138e-06	IPR001697|IPR011037|IPR015793|IPR015806	Pyruvate kinase|Pyruvate kinase-like, insert domain superfamily|Pyruvate kinase, barrel|Pyruvate kinase, insert domain superfamily	00010|00230|00620	Glycolysis / Gluconeogenesis|Purine metabolism|Pyruvate metabolism	XP_016513410.1	74	116	30	0	3	118	85	200	5.4e-46	186.04	PREDICTED: pyruvate kinase 1, cytosolic-like isoform X1 [Nicotiana tabacum]
unigene109481	11.33	4.0229	0.87277	4.60935	4.03936e-06	9.51967e-05	IPR003131|IPR011333	Potassium channel tetramerisation-type BTB domain|SKP1/BTB/POZ domain superfamily	NA		XP_024381445.1	65	188	59	4	3	190	47	229	3.5e-62	240.74	BTB/POZ domain-containing protein At2g24240-like [Physcomitrella patens]
unigene54620	101.198	4.02126	0.810395	4.9621	6.97339e-07	2.15393e-05	IPR020966	Aluminum-activated malate transporter	NA		XP_010919295.1	43	96	53	1	25	119	305	400	1.3e-18	95.13	PREDICTED: LOW QUALITY PROTEIN: aluminum-activated malate transporter 10-like [Elaeis guineensis]
unigene158036	63.3374	4.00694	0.822809	4.86983	1.11693e-06	3.20283e-05	IPR001623|IPR036869	DnaJ domain|Chaperone J-domain superfamily	NA		XP_023889257.1	57	42	18	0	59	100	48	89	3.6e-05	50.45	diphthamide biosynthesis protein 4 [Quercus suber]
unigene22112	1134.05	3.98878	0.500729	7.96595	1.63959e-15	5.55406e-13	IPR001938|IPR017949|IPR037176	Thaumatin family|Thaumatin, conserved site|Osmotin/thaumatin-like superfamily	NA		XP_013447001.1	60	174	67	2	35	207	4	176	4.4e-59	230.72	thaumatin-like pathogenesis-related protein 4 [Medicago truncatula]
isotig101088	3.10958	3.98691	1.26218	3.15875	0.00158446	0.0124257	no IPR		NA				0
unigene128123	210.325	3.97945	0.747338	5.32484	1.01042e-07	4.33139e-06	IPR001623|IPR036869	DnaJ domain|Chaperone J-domain superfamily	NA		XP_002510545.1	42	122	70	0	56	177	50	171	2.2e-19	98.21	chaperone protein dnaJ 11, chloroplastic [Ricinus communis]
unigene30646	5.64177	3.95681	1.25425	3.15472	0.00160652	0.0125724	no IPR		NA		XP_012483250.1	65	38	10	2	93	129	46	81	0.000871	45.82	PREDICTED: uncharacterized protein LOC105797927 [Gossypium raimondii]
unigene203227	765.214	3.92687	0.627833	6.25464	3.98433e-10	3.72185e-08	no IPR		NA				0
unigene131986	58.8221	3.92131	0.47158	8.31527	9.1542e-17	4.34135e-14	no IPR		NA				0
unigene29643	12.4289	3.90819	0.839001	4.65815	3.19065e-06	7.77509e-05	IPR003496	ABA/WDS induced protein	NA		XP_010912442.1	75	58	14	0	18	75	52	109	1.2e-18	95.13	PREDICTED: abscisic stress-ripening protein 2-like [Elaeis guineensis]
unigene12036	2.62134	3.90576	1.37818	2.834	0.00459699	0.0287788	IPR005829|IPR020846|IPR036259	Sugar transporter, conserved site|Major facilitator superfamily domain|MFS transporter superfamily	NA		XP_010644315.1	60	113	42	1	120	232	421	530	1.1e-30	136.73	PREDICTED: organic cation/carnitine transporter 4 isoform X1 [Vitis vinifera]
isotig47436	8704.05	3.90274	0.617601	6.31919	2.62938e-10	2.56497e-08	IPR001099|IPR011141|IPR012328|IPR016039|IPR018088	Chalcone/stilbene synthase, N-terminal|Polyketide synthase, type III|Chalcone/stilbene synthase, C-terminal|Thiolase-like|Chalcone/stilbene synthase, active site	00941|04712	Flavonoid biosynthesis|Circadian rhythm - plant	XP_027350008.1	70	390	113	1	4	393	2	390	2.3e-159	565.46	chalcone synthase 4-like [Abrus precatorius]
DN44984_c1_g1_i1	21.8902	3.89656	0.821764	4.7417	2.1193e-06	5.50376e-05	IPR001611|IPR032675	Leucine-rich repeat|Leucine-rich repeat domain superfamily	NA		XP_006599580.2	49	145	73	0	7	151	343	487	2.8e-26	120.55	receptor-like protein EIX2 isoform X1 [Glycine max]
isotig82883	13.4229	3.88701	1.09464	3.55096	0.000383822	0.00398374	IPR000873|IPR020845	AMP-dependent synthetase/ligase|AMP-binding, conserved site	NA		XP_004288577.2	70	147	42	1	47	191	169	315	1e-58	229.18	PREDICTED: butyrate--CoA ligase AAE11, peroxisomal-like isoform X1 [Fragaria vesca subsp. vesca]
isotig79545	288.722	3.87939	0.690319	5.61971	1.9128e-08	1.04177e-06	no IPR		NA				0
unigene142465	8.56745	3.87927	1.16793	3.32148	0.000895428	0.00790449	IPR004265	Dirigent protein	NA		XP_010058351.1	65	174	57	2	9	179	17	190	2.2e-54	214.54	PREDICTED: dirigent protein 22 [Eucalyptus grandis]
unigene17877	227.687	3.87865	1.48059	2.61967	0.00880145	0.0477671	IPR000070|IPR006501|IPR011050|IPR012334|IPR033131|IPR035513	Pectinesterase, catalytic|Pectinesterase inhibitor domain|Pectin lyase fold/virulence factor|Pectin lyase fold|Pectinesterase, Asp active site|Invertase/pectin methylesterase inhibitor domain superfamily	00040	Pentose and glucuronate interconversions	XP_011000694.1	55	480	185	5	97	557	90	557	1.8e-140	503.44	PREDICTED: pectinesterase [Populus euphratica]
DN106169_c0_g1_i1	4.58447	3.87788	1.44871	2.67678	0.00743345	0.0418527	no IPR		NA		XP_012847598.1	67	59	19	0	2	60	67	125	3.2e-18	95.13	PREDICTED: myb-related protein 306-like [Erythranthe guttata]
isotig95331	639.43	3.87786	0.927598	4.18053	2.90825e-05	0.000477878	IPR001938|IPR037176	Thaumatin family|Osmotin/thaumatin-like superfamily	NA		ADM76215.1	87	101	13	0	1	303	98	198	1.5e-49	203.76	thaumatin-like protein, partial [Picea sitchensis]
isotig57690	336.498	3.87541	0.638553	6.06906	1.28665e-09	1.02222e-07	no IPR		NA				0
unigene75605	84.5133	3.86727	0.59181	6.53464	6.37614e-11	7.67777e-09	IPR032675	Leucine-rich repeat domain superfamily	NA		XP_003539668.1	47	162	84	1	3	163	271	432	6.3e-35	149.44	leucine-rich repeat receptor-like protein kinase TDR [Glycine max]
unigene207063	20.7021	3.8456	1.33833	2.87343	0.00406042	0.0261199	IPR001128|IPR002401|IPR017972|IPR036396	Cytochrome P450|Cytochrome P450, E-class, group I|Cytochrome P450, conserved site|Cytochrome P450 superfamily	00905	Brassinosteroid biosynthesis	XP_004303698.1	68	174	55	0	1	174	335	508	1.9e-69	264.62	PREDICTED: cytochrome P450 71A1-like [Fragaria vesca subsp. vesca]
unigene16560	26.8345	3.83981	0.893892	4.29561	1.74215e-05	0.000315902	IPR001128|IPR036396	Cytochrome P450|Cytochrome P450 superfamily	NA		NP_001311836.1	62	155	57	1	55	208	33	187	4.7e-53	210.69	cytochrome P450 94B3-like [Capsicum annuum]
unigene70816	3.69128	3.82064	1.24415	3.07089	0.00213423	0.0157429	no IPR		NA		XP_002450476.1	41	82	48	0	37	118	6	87	1.6e-10	68.17	UDP-glycosyltransferase 83A1 isoform X2 [Sorghum bicolor]
unigene71935	12.7138	3.82044	0.917855	4.16236	3.14976e-05	0.000511024	IPR001155|IPR013785	NADH:flavin oxidoreductase/NADH oxidase, N-terminal|Aldolase-type TIM barrel	00592	alpha-Linolenic acid metabolism	XP_007154589.1	69	110	34	0	8	117	125	234	4.2e-38	159.84	hypothetical protein PHAVU_003G131500g [Phaseolus vulgaris]
PUT-3962	5.526	3.8193	1.17758	3.24335	0.00118132	0.00984463	no IPR		NA				0
unigene55661	24.4862	3.81236	1.18162	3.22637	0.00125369	0.010314	IPR011598|IPR036638	Myc-type, basic helix-loop-helix (bHLH) domain|Helix-loop-helix DNA-binding domain superfamily	NA		XP_025812035.1	45	133	69	2	19	151	175	303	1.8e-25	117.86	transcription factor bHLH93-like [Panicum hallii]
isotig20473	12.5983	3.80867	1.12514	3.38507	0.0007116	0.00657153	IPR002921|IPR029058	Fungal lipase-like domain|Alpha/Beta hydrolase fold	NA		XP_013664551.1	43	358	161	10	1	338	119	453	5.5e-66	254.99	phospholipase A1-Igamma1, chloroplastic [Brassica napus]
isotig72179	351.765	3.77748	0.397084	9.51303	1.85185e-21	2.59478e-18	IPR001223|IPR017853	Glycoside hydrolase family 18, catalytic domain|Glycoside hydrolase superfamily	00520	Amino sugar and nucleotide sugar metabolism	XP_013680444.1	47	165	80	2	52	214	47	206	6.1e-35	150.6	chitotriosidase-1-like [Brassica napus]
unigene119307	9.11804	3.77096	1.43265	2.63215	0.00848459	0.0464392	IPR011009|IPR017441	Protein kinase-like domain superfamily|Protein kinase, ATP binding site	NA		XP_027070882.1	42	73	36	1	32	98	8	80	1.7e-07	58.15	mitogen-activated protein kinase kinase kinase 18-like [Coffea arabica]
unigene33674	60.8257	3.76618	0.75396	4.9952	5.87739e-07	1.86424e-05	IPR001623|IPR036869	DnaJ domain|Chaperone J-domain superfamily	NA		XP_022769185.1	38	153	84	5	16	163	22	169	3.6e-17	90.51	chaperone protein dnaJ 11, chloroplastic-like [Durio zibethinus]
isotig87625	21.0312	3.76327	0.832431	4.52082	6.16012e-06	0.000136221	no IPR		NA				0
isotig66869	162.207	3.75871	0.726322	5.175	2.27914e-07	8.57118e-06	IPR005069	Nucleotide-diphospho-sugar transferase	NA		XP_020529091.1	56	190	82	0	70	259	192	381	1e-62	243.43	uncharacterized protein At4g15970 [Amborella trichopoda]
isotig56067	10.7552	3.75508	1.41954	2.64527	0.00816257	0.045085	IPR016140|IPR027923|IPR036312	Bifunctional inhibitor/plant lipid transfer protein/seed storage helical domain|Hydrophobic seed protein domain|Bifunctional inhibitor/plant lipid transfer protein/seed storage helical domain superfamily	NA		XP_020150159.1	62	82	31	0	62	143	249	330	2.3e-25	117.47	36.4 kDa proline-rich protein-like [Aegilops tauschii subsp. tauschii]
isotig43808	952.293	3.75472	0.475509	7.89621	2.87502e-15	9.329e-13	IPR005299|IPR029063	SAM dependent carboxyl methyltransferase|S-adenosyl-L-methionine-dependent methyltransferase	NA		XP_010276464.1	70	384	107	4	27	409	6	382	9.2e-154	546.97	PREDICTED: gibberellic acid methyltransferase 2 isoform X2 [Nelumbo nucifera]
unigene18961	144.44	3.7539	0.615123	6.10269	1.04297e-09	8.41637e-08	no IPR		NA				0
unigene11508	228.938	3.74432	0.380478	9.84109	7.48975e-23	1.53919e-19	IPR001223|IPR011583|IPR017853|IPR029070	Glycoside hydrolase family 18, catalytic domain|Chitinase II|Glycoside hydrolase superfamily|Chitinase insertion domain superfamily	00520	Amino sugar and nucleotide sugar metabolism	XP_003550206.2	45	286	148	4	1	286	104	382	1e-64	250.37	class V chitinase [Glycine max]
isotig26705	19.3676	3.73756	0.804637	4.64503	3.40033e-06	8.19536e-05	IPR007770	Protein DMP	NA		XP_021291400.1	40	147	81	2	7	152	4	145	1.1e-25	119.4	uncharacterized protein LOC110421984 [Herrania umbratica]
isotig31690	95.3305	3.73505	0.879169	4.24839	2.15312e-05	0.000373507	IPR002528	Multi antimicrobial extrusion protein	NA		XP_008811783.1	51	156	74	1	1	156	340	494	7.5e-40	165.62	protein DETOXIFICATION 16-like [Phoenix dactylifera]
DN43680_c0_g1_i1	3.52913	3.72818	1.27844	2.9162	0.00354318	0.0234432	no IPR		NA				0
isotig35140	117.287	3.72681	0.73088	5.09907	3.41329e-07	1.20387e-05	IPR016140|IPR027923|IPR036312	Bifunctional inhibitor/plant lipid transfer protein/seed storage helical domain|Hydrophobic seed protein domain|Bifunctional inhibitor/plant lipid transfer protein/seed storage helical domain superfamily	NA		XP_012081188.1	42	88	50	1	59	145	129	216	3.9e-12	73.56	36.4 kDa proline-rich protein [Jatropha curcas]
isotig78475	79.9194	3.72234	0.872973	4.26398	2.00813e-05	0.000352922	IPR011598|IPR036638	Myc-type, basic helix-loop-helix (bHLH) domain|Helix-loop-helix DNA-binding domain superfamily	NA		XP_020160908.1	47	48	24	1	96	142	209	256	0.000176	48.14	transcription factor bHLH144-like [Aegilops tauschii subsp. tauschii]
isotig50452	37.9619	3.7219	0.769442	4.83714	1.31723e-06	3.68802e-05	IPR006384|IPR016965|IPR023214|IPR036412	Pyridoxal phosphate phosphatase-related|Phosphatase PHOSPHO-type|HAD superfamily|HAD-like superfamily	00750	Vitamin B6 metabolism	XP_022715116.1	57	236	97	4	10	244	8	240	3.2e-71	271.55	inorganic pyrophosphatase 2-like [Durio zibethinus]
unigene5215	572.808	3.71912	0.734823	5.06125	4.16518e-07	1.42031e-05	no IPR		NA				0
unigene88408	10.4803	3.71255	1.30914	2.83586	0.00457019	0.0286459	no IPR		NA				0
isotig74761	46.1232	3.70472	0.623054	5.94607	2.74663e-09	1.96647e-07	IPR001471|IPR016177|IPR017392|IPR036955	AP2/ERF domain|DNA-binding domain superfamily|AP2/ERF transcription factor ERF/PTI6|AP2/ERF domain superfamily	NA		XP_022730709.1	63	95	34	1	1	94	1	95	1.6e-27	124.79	ethylene-responsive transcription factor ERF017-like [Durio zibethinus]
unigene201767	280.922	3.70309	0.852724	4.34266	1.40766e-05	0.000266376	IPR009489	PAR1	NA		XP_017257370.1	52	61	29	0	1	61	94	154	1.7e-12	74.71	PREDICTED: uncharacterized protein LOC108226884 [Daucus carota subsp. sativus]
unigene14309	60.3957	3.68958	1.0884	3.38992	0.000699122	0.00648155	IPR004883	Lateral organ boundaries, LOB	NA		XP_002985907.2	53	118	55	0	20	137	7	124	8.4e-30	132.88	LOB domain-containing protein 4 [Selaginella moellendorffii]
isotig64218	231.053	3.68707	0.444948	8.28651	1.16621e-16	5.2867e-14	IPR025322	Protein of unknown function DUF4228, plant	NA		XP_007014389.1	29	168	116	1	6	173	4	169	1.5e-12	75.48	PREDICTED: uncharacterized protein LOC18589381 [Theobroma cacao]
isotig32668	2622.8	3.68032	0.683045	5.3881	7.12051e-08	3.21372e-06	IPR004146	DC1	NA		XP_021646400.1	28	227	141	8	19	233	48	264	2.9e-18	95.52	uncharacterized protein LOC110639669 [Hevea brasiliensis]
isotig14928	184.528	3.66934	1.00143	3.66411	0.000248204	0.0027873	no IPR		NA		XP_010687485.1	43	281	149	5	45	318	64	341	1.3e-61	240.74	PREDICTED: caffeic acid 3-O-methyltransferase [Beta vulgaris subsp. vulgaris]
unigene44167	173.772	3.66811	0.550793	6.65968	2.74421e-11	3.63061e-09	IPR010399|IPR018467|IPR040390	Tify domain|CO/COL/TOC1, conserved site|TIFY/JAZ family	04075	Plant hormone signal transduction	XP_015647536.1	32	124	79	3	155	277	90	209	1e-06	57.38	protein TIFY 10b [Oryza sativa Japonica Group]
isotig61523	66.167	3.66482	0.555564	6.59658	4.20762e-11	5.27253e-09	IPR010399|IPR018467|IPR040390	Tify domain|CO/COL/TOC1, conserved site|TIFY/JAZ family	04075	Plant hormone signal transduction	XP_021608420.1	31	140	91	4	97	232	39	177	3.8e-07	58.54	protein TIFY 3B-like [Manihot esculenta]
unigene36491	91.4101	3.66241	0.668949	5.47488	4.37816e-08	2.09567e-06	IPR001471|IPR016177|IPR036955	AP2/ERF domain|DNA-binding domain superfamily|AP2/ERF domain superfamily	NA		XP_006440234.1	38	182	106	3	86	262	54	234	1.4e-23	114	ethylene-responsive transcription factor 1A [Citrus clementina]
isotig29148	237.364	3.65823	0.694076	5.27066	1.35937e-07	5.61713e-06	IPR004839|IPR015421|IPR015422|IPR015424	Aminotransferase, class I/classII|Pyridoxal phosphate-dependent transferase, major domain|Pyridoxal phosphate-dependent transferase domain 1|Pyridoxal phosphate-dependent transferase	00710	Carbon fixation in photosynthetic organisms	XP_026658709.1	76	397	92	0	2	398	147	543	1.6e-176	622.47	alanine aminotransferase 2 isoform X1 [Phoenix dactylifera]
unigene116229	26.2663	3.65251	0.585153	6.24197	4.32082e-10	3.9641e-08	no IPR		NA				0
unigene147191	538.211	3.62682	0.836837	4.33396	1.46451e-05	0.000274772	IPR001099|IPR011141|IPR016039	Chalcone/stilbene synthase, N-terminal|Polyketide synthase, type III|Thiolase-like	04712	Circadian rhythm - plant	XP_008224580.1	97	73	2	0	46	118	129	201	9.4e-34	146.36	PREDICTED: polyketide synthase 5-like [Prunus mume]
unigene141077	23.8474	3.62455	0.820966	4.41498	1.01017e-05	0.00020526	IPR013128|IPR013201|IPR038765	Peptidase C1A|Cathepsin propeptide inhibitor domain (I29)|Papain-like cysteine peptidase superfamily	NA		XP_008805113.1	46	134	71	1	28	161	5	137	7.4e-26	119.4	vignain-like [Phoenix dactylifera]
unigene45931	9.73025	3.62374	0.977337	3.70777	0.000209091	0.00241764	no IPR		NA				0
unigene49296	69.0355	3.62054	1.01329	3.57307	0.000352825	0.00371962	IPR000907|IPR013819|IPR036226	Lipoxygenase|Lipoxygenase, C-terminal|Lipoxigenase, C-terminal domain superfamily	00591	Linoleic acid metabolism	XP_020088266.1	47	296	152	1	1	296	574	867	4.2e-85	318.16	linoleate 9S-lipoxygenase A-like isoform X1 [Ananas comosus]
unigene21705	418.669	3.6201	0.861135	4.20388	2.62383e-05	0.000437973	no IPR		NA				0
unigene189737	8.6698	3.61807	0.90482	3.99867	6.37001e-05	0.000914161	no IPR		NA		XP_024381445.1	51	126	47	4	1	120	321	438	1.2e-26	121.71	BTB/POZ domain-containing protein At2g24240-like [Physcomitrella patens]
unigene106161	10.1499	3.60954	1.31085	2.75358	0.00589474	0.0350794	no IPR		NA				0
isotig29632	593.539	3.60727	0.658473	5.47823	4.29595e-08	2.06594e-06	IPR001471|IPR016177|IPR036955	AP2/ERF domain|DNA-binding domain superfamily|AP2/ERF domain superfamily	NA		XP_010937274.1	40	176	102	2	1	173	1	176	9.4e-26	122.09	PREDICTED: ethylene-responsive transcription factor 1-like [Elaeis guineensis]
unigene19772	30.06	3.60488	0.840038	4.29133	1.77606e-05	0.000319982	IPR005123|IPR027443	Oxoglutarate/iron-dependent dioxygenase|Isopenicillin N synthase-like	NA		XP_021853894.1	50	94	47	0	10	103	248	341	1.4e-22	108.23	protein SRG1 [Spinacia oleracea]
isotig61219	931.693	3.59191	1.13889	3.15386	0.00161124	0.0125997	IPR003854	Gibberellin regulated protein	NA		XP_016732198.1	52	92	44	0	50	141	20	111	1.2e-24	115.16	PREDICTED: protein GAST1-like [Gossypium hirsutum]
unigene77441	6.32152	3.5768	1.2591	2.84077	0.0045005	0.0283012	IPR013525	ABC-2 type transporter	NA		XP_006426884.1	64	106	38	0	2	107	570	675	3.6e-34	146.75	ABC transporter G family member 29 isoform X1 [Citrus clementina]
unigene91873	22.823	3.56836	0.608097	5.86808	4.40862e-09	2.96447e-07	no IPR		NA				0
unigene12893	42.2881	3.56334	1.14875	3.10193	0.00192266	0.014491	IPR002487	Transcription factor, K-box	NA		XP_016695610.1	67	76	24	1	44	119	5	79	9.3e-22	105.53	PREDICTED: truncated transcription factor CAULIFLOWER A-like isoform X1 [Gossypium hirsutum]
isotig54940	13689.1	3.56212	0.58917	6.046	1.48488e-09	1.15588e-07	IPR001002|IPR001153|IPR018226|IPR018371|IPR036861|IPR036908	Chitin-binding, type 1|Barwin domain|Barwin, conserved site|Chitin-binding, type 1, conserved site|Endochitinase-like superfamily|RlpA-like domain superfamily	NA		XP_006487790.1	67	179	56	1	23	198	15	193	1.5e-67	258.84	hevein-like preproprotein [Citrus sinensis]
unigene8932	35.4151	3.5417	0.770377	4.59736	4.27871e-06	0.000100454	IPR016140|IPR027923|IPR036312	Bifunctional inhibitor/plant lipid transfer protein/seed storage helical domain|Hydrophobic seed protein domain|Bifunctional inhibitor/plant lipid transfer protein/seed storage helical domain superfamily	NA		XP_012081188.1	40	88	51	1	67	153	129	216	1.1e-11	72.02	36.4 kDa proline-rich protein [Jatropha curcas]
isotig52406	164.965	3.53813	0.437029	8.09587	5.68566e-16	2.247e-13	IPR004827	Basic-leucine zipper domain	NA		XP_024396091.1	52	104	44	1	36	139	129	227	2.6e-23	110.92	bZIP transcription factor 44-like isoform X1 [Physcomitrella patens]
isotig08321	622.498	3.53005	1.03302	3.41722	0.000632631	0.00597106	no IPR		00905	Brassinosteroid biosynthesis	XP_012454458.1	60	433	162	4	22	451	20	448	7.5e-152	540.81	PREDICTED: cytochrome P450 71A1-like isoform X1 [Gossypium raimondii]
unigene161368	35.7593	3.51736	0.820199	4.28843	1.79942e-05	0.000323056	IPR036291	NAD(P)-binding domain superfamily	00940	Phenylpropanoid biosynthesis	XP_020408161.1	62	105	39	0	1	105	244	348	2.6e-32	140.58	cinnamoyl-CoA reductase 1 [Zea mays]
isotig56478	1001.95	3.51191	0.42923	8.18187	2.7947e-16	1.19652e-13	no IPR		NA		XP_010259720.1	58	82	29	1	41	122	46	122	3.1e-17	90.89	PREDICTED: uncharacterized protein LOC104599049 [Nelumbo nucifera]
unigene42368	57.4516	3.5086	0.624415	5.61901	1.92054e-08	1.04414e-06	IPR000225|IPR003613|IPR011989|IPR013083|IPR016024	Armadillo|U box domain|Armadillo-like helical|Zinc finger, RING/FYVE/PHD-type|Armadillo-type fold	NA		XP_002991371.1	41	388	216	6	28	406	14	399	6e-79	298.52	U-box domain-containing protein 26 [Selaginella moellendorffii]
isotig55150	667.234	3.50807	0.599551	5.85116	4.88145e-09	3.25705e-07	IPR000232|IPR027725|IPR036388|IPR036390	Heat shock factor (HSF)-type, DNA-binding|Heat shock transcription factor family|Winged helix-like DNA-binding domain superfamily|Winged helix DNA-binding domain superfamily	NA		XP_021718642.1	62	116	43	1	20	134	16	131	2.8e-37	158.69	heat stress transcription factor B-4-like [Chenopodium quinoa]
PUT-11300	12.5478	3.49396	1.09819	3.18158	0.00146476	0.0116493	IPR025322	Protein of unknown function DUF4228, plant	NA		XP_024975748.1	40	116	65	2	1	116	1	112	6.4e-15	82.8	uncharacterized protein LOC112513648 [Cynara cardunculus var. scolymus]
isotig52258	144.405	3.49065	0.855195	4.08171	4.47064e-05	0.00068644	IPR003676	Small auxin-up RNA	04075	Plant hormone signal transduction	XP_010432377.1	67	68	22	0	56	123	39	106	2.7e-21	103.99	PREDICTED: auxin-induced protein 15A-like [Camelina sativa]
isotig22463	1918.06	3.48935	0.455057	7.66795	1.74772e-14	4.72591e-12	IPR002328|IPR011032|IPR013149|IPR013154|IPR036291	Alcohol dehydrogenase, zinc-type, conserved site|GroES-like superfamily|Alcohol dehydrogenase, C-terminal|Alcohol dehydrogenase, N-terminal|NAD(P)-binding domain superfamily	00592	alpha-Linolenic acid metabolism	XP_024168047.1	71	379	107	0	24	402	2	380	6e-158	560.84	alcohol dehydrogenase [Rosa chinensis]
unigene130183	168.751	3.48687	0.914633	3.81231	0.000137673	0.00171819	IPR036396	Cytochrome P450 superfamily	00592	alpha-Linolenic acid metabolism	XP_024517561.1	57	121	51	0	21	141	57	177	1.1e-38	161.77	allene oxide synthase-like [Selaginella moellendorffii]
isotig48633	15.9034	3.48574	0.647043	5.38718	7.15719e-08	3.22239e-06	no IPR		NA				0
isotig84118	1946.86	3.48453	0.470374	7.40799	1.28225e-13	2.78357e-11	no IPR		NA				0
isotig73578	74.8766	3.48084	0.642262	5.41966	5.97116e-08	2.77627e-06	IPR001471|IPR016177|IPR036955	AP2/ERF domain|DNA-binding domain superfamily|AP2/ERF domain superfamily	NA		XP_020083621.1	56	100	44	0	105	204	124	223	3.5e-27	124.79	ethylene-responsive transcription factor 2-like [Ananas comosus]
unigene47852	3.71142	3.47484	1.31743	2.63759	0.00834983	0.0458891	IPR003854	Gibberellin regulated protein	NA		XP_023877967.1	85	61	9	0	44	104	40	100	3.3e-27	123.63	gibberellin-regulated protein 1-like isoform X1 [Quercus suber]
unigene41303	8.95266	3.46897	0.984566	3.52334	0.000426137	0.00434567	IPR040411	Uncharacterized protein At5g23160-like	NA		XP_027362426.1	37	115	69	2	30	141	99	213	1.6e-13	78.18	uncharacterized protein At5g23160-like [Abrus precatorius]
unigene205143	154.838	3.46158	0.666939	5.19026	2.10005e-07	7.93336e-06	IPR004265	Dirigent protein	NA		XP_007204144.1	61	111	43	0	35	145	47	157	3.7e-31	136.73	dirigent protein 21 [Prunus persica]
unigene193725	1212.1	3.45424	0.787992	4.3836	1.16734e-05	0.000228473	no IPR		NA				0
PUT-11438	286.017	3.45096	0.31752	10.8685	1.62863e-27	8.36736e-24	no IPR		NA				0
unigene95869	66.2124	3.45057	0.82704	4.17219	3.01692e-05	0.000493548	no IPR		NA		XP_006439474.1	48	66	33	1	9	73	10	75	3.6e-10	67.01	heavy metal-associated isoprenylated plant protein 39 [Citrus clementina]
unigene75687	8.68115	3.4493	1.14691	3.00748	0.00263422	0.018633	IPR000873	AMP-dependent synthetase/ligase	NA		XP_002272437.1	77	112	25	0	1	112	368	479	1e-44	181.8	PREDICTED: butyrate--CoA ligase AAE11, peroxisomal [Vitis vinifera]
isotig42641	110.723	3.44905	0.656723	5.2519	1.50534e-07	6.03127e-06	IPR001128|IPR002401|IPR017972|IPR036396	Cytochrome P450|Cytochrome P450, E-class, group I|Cytochrome P450, conserved site|Cytochrome P450 superfamily	00100	Steroid biosynthesis	XP_024383042.1	64	487	170	1	18	501	11	497	1e-184	650.2	cytochrome P450 710A1-like [Physcomitrella patens]
unigene134768	66.6407	3.449	0.555465	6.20921	5.32507e-10	4.73057e-08	IPR005123|IPR027443	Oxoglutarate/iron-dependent dioxygenase|Isopenicillin N synthase-like	NA		XP_019439304.1	53	115	53	1	13	127	250	363	4.2e-30	133.26	PREDICTED: protein SRG1 [Lupinus angustifolius]
unigene146258	1857.43	3.44806	1.17399	2.93704	0.00331358	0.0222598	IPR041266	EDS1, EP domain	04626	Plant-pathogen interaction	XP_023743613.1	41	109	61	2	12	119	425	531	2e-16	87.81	senescence-associated carboxylesterase 101-like [Lactuca sativa]
isotig49938	22.0221	3.44775	0.755192	4.56539	4.98562e-06	0.000114096	IPR010399|IPR018467|IPR040390	Tify domain|CO/COL/TOC1, conserved site|TIFY/JAZ family	04075	Plant hormone signal transduction	XP_008388962.1	44	72	36	3	177	245	194	264	0.000134	50.45	PREDICTED: protein TIFY 10A [Malus domestica]
unigene30360	226.652	3.44769	0.299863	11.4975	1.35728e-30	1.39465e-26	IPR002109|IPR011905|IPR036249	Glutaredoxin|Glutaredoxin-like, plant II|Thioredoxin-like superfamily	NA		XP_002272852.1	49	100	48	2	28	124	13	112	5.8e-16	86.27	PREDICTED: glutaredoxin-C1 [Vitis vinifera]
unigene20464	340.371	3.4352	0.909965	3.77509	0.000159947	0.00195114	no IPR		NA				0
unigene210255	878.562	3.43391	0.52702	6.51572	7.2342e-11	8.54411e-09	IPR005123|IPR026992|IPR027443	Oxoglutarate/iron-dependent dioxygenase|Non-haem dioxygenase N-terminal domain|Isopenicillin N synthase-like	00941	Flavonoid biosynthesis	XP_022772976.1	45	284	148	6	16	294	71	351	6.5e-68	261.15	leucoanthocyanidin dioxygenase-like [Durio zibethinus]
unigene13678	26.0199	3.43112	1.30217	2.63493	0.00841536	0.0461505	IPR001155|IPR013785	NADH:flavin oxidoreductase/NADH oxidase, N-terminal|Aldolase-type TIM barrel	00592	alpha-Linolenic acid metabolism	XP_007154589.1	51	121	58	1	9	129	205	324	1e-28	128.64	hypothetical protein PHAVU_003G131500g [Phaseolus vulgaris]
unigene42287	1160.76	3.43081	0.369816	9.27709	1.74169e-20	1.91748e-17	no IPR		NA				0
isotig10512	79.1117	3.42694	0.65384	5.24125	1.59495e-07	6.32765e-06	IPR001938|IPR017949|IPR037176	Thaumatin family|Thaumatin, conserved site|Osmotin/thaumatin-like superfamily	NA		XP_013447001.1	62	167	61	2	48	213	11	176	3e-58	228.02	thaumatin-like pathogenesis-related protein 4 [Medicago truncatula]
unigene37738	174.549	3.42303	0.645659	5.30161	1.14785e-07	4.82394e-06	IPR001471|IPR016177|IPR036955	AP2/ERF domain|DNA-binding domain superfamily|AP2/ERF domain superfamily	NA		XP_020227620.1	45	194	98	3	59	247	16	207	2.7e-35	152.91	ethylene-responsive transcription factor 1A-like [Cajanus cajan]
isotig55953	7.73346	3.40063	0.970894	3.50258	0.000460782	0.00463125	no IPR		NA				0
isotig47876	29.3985	3.39909	0.449016	7.57009	3.72957e-14	8.98186e-12	IPR001128|IPR036396	Cytochrome P450|Cytochrome P450 superfamily	NA		XP_019447117.1	57	190	81	0	18	207	72	261	2.8e-57	226.1	PREDICTED: cytochrome P450 94A1-like [Lupinus angustifolius]
isotig51645	149.973	3.39908	0.560181	6.06783	1.29652e-09	1.02741e-07	IPR011032|IPR013149|IPR013154|IPR036291	GroES-like superfamily|Alcohol dehydrogenase, C-terminal|Alcohol dehydrogenase, N-terminal|NAD(P)-binding domain superfamily	00592	alpha-Linolenic acid metabolism	XP_027074531.1	71	231	66	0	15	245	87	317	6.8e-93	343.58	alcohol dehydrogenase 1-like [Coffea arabica]
isotig55930	151.419	3.37457	0.77696	4.3433	1.4036e-05	0.000265933	IPR001810|IPR015915|IPR036047	F-box domain|Kelch-type beta propeller|F-box-like domain superfamily	NA		XP_024396744.1	30	360	194	15	3	335	308	636	8.3e-27	124.79	F-box/kelch-repeat protein At5g15710-like [Physcomitrella patens]
isotig48612	10337.6	3.36076	0.518336	6.48374	8.94735e-11	1.01466e-08	IPR005123|IPR026992|IPR027443	Oxoglutarate/iron-dependent dioxygenase|Non-haem dioxygenase N-terminal domain|Isopenicillin N synthase-like	00270	Cysteine and methionine metabolism	XP_012853360.1	53	334	148	6	1	329	1	331	8.6e-93	343.97	PREDICTED: 1-aminocyclopropane-1-carboxylate oxidase 5-like [Erythranthe guttata]
unigene29681	197.528	3.35219	0.44102	7.60099	2.93873e-14	7.42536e-12	IPR001938|IPR017949|IPR037176	Thaumatin family|Thaumatin, conserved site|Osmotin/thaumatin-like superfamily	NA		XP_025808117.1	56	172	73	1	13	184	8	177	2e-56	221.48	thaumatin-like protein [Panicum hallii]
isotig91543	162.303	3.33478	1.11259	2.9973	0.0027238	0.0191	no IPR		NA				0
unigene20932	518.11	3.3304	0.610936	5.4513	5.00021e-08	2.35683e-06	IPR010530	NADH-ubiquinone reductase complex 1 MLRQ subunit	NA		XP_022155075.1	65	82	28	0	45	126	1	82	3.6e-26	120.17	uncharacterized protein LOC111022208 [Momordica charantia]
unigene147178	848.217	3.32697	0.704222	4.72432	2.30887e-06	5.8999e-05	IPR001099|IPR011141|IPR012328|IPR016039|IPR018088	Chalcone/stilbene synthase, N-terminal|Polyketide synthase, type III|Chalcone/stilbene synthase, C-terminal|Thiolase-like|Chalcone/stilbene synthase, active site	00941|04712	Flavonoid biosynthesis|Circadian rhythm - plant	XP_022733123.1	84	255	38	1	1	255	136	388	6e-119	430.25	chalcone synthase 2-like [Durio zibethinus]
isotig78162	4.15088	3.32379	0.981035	3.38805	0.000703923	0.00650844	IPR003676	Small auxin-up RNA	NA		XP_011656853.1	56	44	19	0	108	151	5	48	8.5e-07	55.84	PREDICTED: auxin-induced protein X15 [Cucumis sativus]
unigene33770	914.339	3.32239	0.678068	4.89979	9.594e-07	2.81662e-05	IPR001938|IPR017949|IPR037176	Thaumatin family|Thaumatin, conserved site|Osmotin/thaumatin-like superfamily	NA		XP_013447001.1	58	174	70	2	41	213	4	176	3.3e-57	224.56	thaumatin-like pathogenesis-related protein 4 [Medicago truncatula]
isotig17239	124.177	3.31988	0.886494	3.74496	0.000180423	0.0021416	IPR009489	PAR1	NA		XP_021975549.1	49	138	69	1	24	161	9	145	2.9e-35	151.37	uncharacterized protein LOC110870681 [Helianthus annuus]
unigene73963	40.3313	3.31428	0.962772	3.44243	0.000576511	0.00554667	IPR009489	PAR1	NA		XP_006848036.2	61	84	32	0	1	84	64	147	4.7e-26	119.78	uncharacterized protein LOC18437774 [Amborella trichopoda]
unigene11567	2005.91	3.31305	0.506886	6.53608	6.31527e-11	7.6343e-09	IPR002328|IPR011032|IPR013149|IPR013154|IPR036291	Alcohol dehydrogenase, zinc-type, conserved site|GroES-like superfamily|Alcohol dehydrogenase, C-terminal|Alcohol dehydrogenase, N-terminal|NAD(P)-binding domain superfamily	00592	alpha-Linolenic acid metabolism	XP_023885013.1	70	379	113	0	1	379	1	379	2e-155	552.36	alcohol dehydrogenase 1 [Quercus suber]
isotig87232	90.3041	3.28647	0.753016	4.36441	1.27464e-05	0.000246259	no IPR		NA				0
unigene98191	15.9459	3.27769	0.650377	5.03968	4.66302e-07	1.54396e-05	IPR001155|IPR013785	NADH:flavin oxidoreductase/NADH oxidase, N-terminal|Aldolase-type TIM barrel	00592	alpha-Linolenic acid metabolism	XP_006853946.1	67	137	45	0	14	150	18	154	3.4e-48	193.36	12-oxophytodienoate reductase 7 [Amborella trichopoda]
unigene203987	7.01369	3.27075	0.972187	3.36432	0.000767322	0.00699539	no IPR		NA				0
isotig38532	141.709	3.27044	0.726288	4.50295	6.70155e-06	0.000145994	IPR016024	Armadillo-type fold	NA		XP_020578219.1	49	127	61	1	1	124	376	502	1.3e-23	112.08	uncharacterized protein LOC110023248 [Phalaenopsis equestris]
unigene189216	16.8218	3.26716	0.793499	4.11741	3.83149e-05	0.000601372	IPR004853|IPR040189	Sugar phosphate transporter domain|Probable sugar phosphate/phosphate translocator	NA		XP_013664018.1	67	235	77	0	102	336	113	347	1.3e-80	303.52	probable sugar phosphate/phosphate translocator At2g25520 [Brassica napus]
unigene120230	12.8778	3.26335	0.822036	3.96983	7.19239e-05	0.00101239	IPR032675	Leucine-rich repeat domain superfamily	04016	MAPK signaling pathway - plant	XP_004956857.1	39	58	35	0	69	126	445	502	0.000294	47.37	putative leucine-rich repeat receptor-like serine/threonine-protein kinase At2g24130 [Setaria italica]
unigene37282	86.3541	3.24023	0.667374	4.8552	1.20265e-06	3.42317e-05	IPR005069	Nucleotide-diphospho-sugar transferase	NA		XP_020081894.1	51	135	59	2	3	134	265	395	4.5e-32	139.81	uncharacterized protein At4g15970-like isoform X1 [Ananas comosus]
isotig45753	932.17	3.23948	0.480219	6.74583	1.52154e-11	2.12231e-09	IPR000023|IPR012004|IPR022953|IPR035966	Phosphofructokinase domain|Pyrophosphate-dependent phosphofructokinase TP0108-type|ATP-dependent 6-phosphofructokinase|Phosphofructokinase superfamily	00010|00030|00051|00052|00680|04152	Glycolysis / Gluconeogenesis|Pentose phosphate pathway|Fructose and mannose metabolism|Galactose metabolism|Methane metabolism|AMPK signaling pathway	XP_010052498.1	67	440	140	1	52	489	40	479	2.2e-176	622.47	PREDICTED: ATP-dependent 6-phosphofructokinase 2 [Eucalyptus grandis]
isotig33032	54.0267	3.23176	0.667747	4.8398	1.29967e-06	3.64694e-05	no IPR		NA		XP_022860395.1	44	109	49	3	22	126	32	133	8.8e-19	97.06	uncharacterized protein LOC111380951 [Olea europaea var. sylvestris]
unigene22292	380.476	3.23167	0.570883	5.66084	1.50633e-08	8.6793e-07	IPR003441|IPR036093	NAC domain|NAC domain superfamily	NA		XP_009406848.2	70	184	49	2	1	182	1	181	5.7e-69	265	PREDICTED: uncharacterized protein LOC103989655 [Musa acuminata subsp. malaccensis]
PUT-1516003	971.33	3.22508	0.594591	5.42402	5.82736e-08	2.71351e-06	no IPR		04145	Phagosome	XP_014501633.1	100	63	0	0	57	119	223	285	3.9e-28	126.72	tubulin alpha chain [Vigna radiata var. radiata]
isotig30732	193.028	3.21862	0.471092	6.83225	8.35934e-12	1.25043e-09	IPR001128|IPR002401|IPR036396	Cytochrome P450|Cytochrome P450, E-class, group I|Cytochrome P450 superfamily	NA		XP_019187452.1	51	240	112	2	142	381	270	505	4.5e-65	252.29	PREDICTED: cytochrome P450 94C1 [Ipomoea nil]
unigene203973	30.8721	3.21817	0.715066	4.50052	6.7789e-06	0.000147367	no IPR		NA				0
unigene29215	13458.6	3.19262	0.706082	4.52161	6.13723e-06	0.000135812	IPR000490|IPR017853	Glycoside hydrolase family 17|Glycoside hydrolase superfamily	00500	Starch and sucrose metabolism	XP_015578630.1	47	318	163	3	7	323	30	345	3.7e-77	291.97	LOW QUALITY PROTEIN: glucan endo-1,3-beta-glucosidase-like [Ricinus communis]
PUT-4633	10083.4	3.19086	0.419885	7.59937	2.97568e-14	7.4576e-12	IPR002902|IPR038408	Gnk2-homologous domain|Gnk2-homologous domain superfamily	NA		XP_008792989.2	40	107	62	2	25	129	45	151	4.6e-13	76.64	antifungal protein ginkbilobin-like protein [Phoenix dactylifera]
unigene75798	56.0084	3.18987	0.606537	5.25916	1.44716e-07	5.89147e-06	IPR005299|IPR029063	SAM dependent carboxyl methyltransferase|S-adenosyl-L-methionine-dependent methyltransferase	NA				0
unigene175080	102.41	3.18641	0.787829	4.04454	5.24264e-05	0.000784132	no IPR		NA				0
unigene143659	8.02787	3.18638	1.10573	2.88169	0.00395543	0.0255735	IPR002213	UDP-glucuronosyl/UDP-glucosyltransferase	NA		XP_021690518.1	63	49	18	0	1	49	369	417	1e-12	75.48	7-deoxyloganetic acid glucosyltransferase-like [Hevea brasiliensis]
isotig20872	18.7524	3.18621	1.09636	2.90618	0.00365866	0.0240268	no IPR		NA		XP_011015695.1	52	48	23	0	55	102	29	76	5.3e-07	57	PREDICTED: uncharacterized protein LOC105119269, partial [Populus euphratica]
isotig44474	128.474	3.18564	0.503355	6.32883	2.47032e-10	2.44071e-08	IPR001471|IPR016177|IPR036955	AP2/ERF domain|DNA-binding domain superfamily|AP2/ERF domain superfamily	NA		XP_004978318.2	44	115	61	1	131	245	119	230	3.4e-16	90.12	ethylene-responsive transcription factor ABI4-like [Setaria italica]
unigene330	508.167	3.18174	0.674667	4.71602	2.40503e-06	6.0839e-05	IPR009880|IPR011043|IPR013783|IPR014756|IPR015202|IPR037293	Glyoxal oxidase, N-terminal|Galactose oxidase/kelch, beta-propeller|Immunoglobulin-like fold|Immunoglobulin E-set|Galactose oxidase-like, Early set domain|Galactose oxidase, central domain superfamily	NA		XP_006848962.1	55	518	214	9	33	545	31	537	1.8e-161	573.16	aldehyde oxidase GLOX [Amborella trichopoda]
isotig76761	159.951	3.17436	0.774545	4.09836	4.16093e-05	0.00064617	IPR001841|IPR013083	Zinc finger, RING-type|Zinc finger, RING/FYVE/PHD-type	NA		XP_010275692.1	47	143	73	1	11	153	1	141	3.7e-31	136.73	PREDICTED: E3 ubiquitin-protein ligase RHA1B-like [Nelumbo nucifera]
unigene14195	102.727	3.14075	0.593453	5.29233	1.20765e-07	5.0443e-06	IPR026992|IPR027443	Non-haem dioxygenase N-terminal domain|Isopenicillin N synthase-like	00941	Flavonoid biosynthesis	XP_027344013.1	33	172	103	4	8	174	9	174	4.2e-18	93.97	protein SRG1-like [Abrus precatorius]
unigene146318	432.136	3.14039	0.904766	3.47094	0.000518631	0.00509976	no IPR		04626	Plant-pathogen interaction	XP_020111143.1	45	87	45	1	7	91	464	550	1.6e-18	94.74	protein EDS1L-like [Ananas comosus]
unigene95516	163.649	3.13099	0.589131	5.31459	1.06898e-07	4.54515e-06	IPR001106|IPR008948	Aromatic amino acid lyase|L-Aspartase-like	00940	Phenylpropanoid biosynthesis	XP_022963011.1	68	284	84	1	1	279	340	623	4e-103	377.87	phenylalanine ammonia-lyase-like [Cucurbita moschata]
isotig67025	8.00895	3.12866	1.0881	2.87534	0.00403591	0.0259894	no IPR		NA		XP_016447192.1	40	128	74	2	73	198	86	213	3.5e-15	84.73	PREDICTED: uncharacterized protein LOC107772214 [Nicotiana tabacum]
isotig53339	599.269	3.1233	0.661047	4.72477	2.30373e-06	5.89336e-05	IPR000873|IPR025110	AMP-dependent synthetase/ligase|AMP-binding enzyme, C-terminal domain	00130	Ubiquinone and other terpenoid-quinone biosynthesis	XP_002520028.1	75	323	79	0	1	323	245	567	2.1e-144	515.38	4-coumarate--CoA ligase 2 [Ricinus communis]
unigene75765	84.6729	3.12319	0.47118	6.62843	3.39274e-11	4.43156e-09	IPR004839|IPR015422|IPR015424	Aminotransferase, class I/classII|Pyridoxal phosphate-dependent transferase domain 1|Pyridoxal phosphate-dependent transferase	00270	Cysteine and methionine metabolism	XP_006433678.1	61	124	44	1	2	121	329	452	2.9e-36	153.68	1-aminocyclopropane-1-carboxylate synthase 8 [Citrus clementina]
isotig26723	2674.35	3.12277	0.585246	5.33582	9.51112e-08	4.09483e-06	no IPR		NA		XP_011099317.1	43	184	91	6	1	178	59	235	2.3e-27	124.79	uncharacterized protein LOC105177769 isoform X1 [Sesamum indicum]
unigene189619	18.4722	3.12122	0.861048	3.62491	0.000289065	0.00316657	IPR005069	Nucleotide-diphospho-sugar transferase	NA		XP_020529091.1	56	141	60	2	1	139	264	404	1e-44	181.8	uncharacterized protein At4g15970 [Amborella trichopoda]
unigene21878	109.93	3.11572	1.08044	2.88374	0.00392982	0.0254711	IPR001283|IPR014044|IPR018244|IPR034111|IPR035940	Cysteine-rich secretory protein-related|CAP domain|Allergen V5/Tpx-1-related, conserved site|Pathogenesis-related protein 1-like, SCP domain|CAP superfamily	04075	Plant hormone signal transduction	XP_020096396.1	51	154	72	1	7	160	12	162	6.8e-42	172.56	pathogenesis-related protein PRB1-3-like [Ananas comosus]
unigene6608	194.922	3.10934	0.611753	5.08267	3.72176e-07	1.29052e-05	IPR000907|IPR001024|IPR001246|IPR013819|IPR020834|IPR027433|IPR036226|IPR036392	Lipoxygenase|PLAT/LH2 domain|Lipoxygenase, plant|Lipoxygenase, C-terminal|Lipoxygenase, conserved site|Lipoxygenase, domain 3|Lipoxigenase, C-terminal domain superfamily|PLAT/LH2 domain superfamily	00591	Linoleic acid metabolism	XP_002315780.2	61	853	320	5	87	937	34	880	0	1080.09	probable linoleate 9S-lipoxygenase 5 isoform X2 [Populus trichocarpa]
unigene40562	1391.2	3.10716	0.44216	7.02722	2.10686e-12	3.62989e-10	no IPR		NA		XP_023770293.1	38	103	61	1	23	125	14	114	4.6e-12	75.48	uncharacterized protein LOC111918902 [Lactuca sativa]
unigene125638	137.893	3.10205	0.807676	3.84071	0.000122677	0.00156654	no IPR		NA		XP_020108694.1	48	101	52	0	1	101	337	437	3.1e-17	90.51	uncharacterized protein LOC109724319 [Ananas comosus]
unigene140620	216.15	3.09555	0.631671	4.90058	9.55554e-07	2.80867e-05	IPR000368	Sucrose synthase	00500	Starch and sucrose metabolism	XP_010684343.1	69	125	38	0	2	126	1	125	1.9e-43	177.56	PREDICTED: sucrose synthase [Beta vulgaris subsp. vulgaris]
unigene101396	44.9957	3.09228	0.726619	4.25572	2.08381e-05	0.000363529	IPR004993	GH3 family	04075	Plant hormone signal transduction	XP_023752652.1	70	119	35	0	3	121	493	611	4.5e-45	182.96	indole-3-acetic acid-amido synthetase GH3.6-like [Lactuca sativa]
isotig14501	7.95184	3.08951	1.00404	3.07708	0.00209042	0.0155051	IPR001117|IPR002355|IPR008972|IPR011706|IPR033138|IPR034267	Multicopper oxidase, type 1|Multicopper oxidase, copper-binding site|Cupredoxin|Multicopper oxidase, type 2|Multicopper oxidases, conserved site|Ascorbate oxidase, third cupredoxin domain	00053	Ascorbate and aldarate metabolism	XP_019462684.1	56	227	92	1	16	235	13	239	1.5e-74	283.49	PREDICTED: L-ascorbate oxidase [Lupinus angustifolius]
DN62232_c2_g1_i1	454.37	3.08775	0.767551	4.02286	5.74962e-05	0.000842385	no IPR		NA				0
isotig75441	78.2189	3.08721	0.685711	4.50221	6.72508e-06	0.000146395	IPR005069	Nucleotide-diphospho-sugar transferase	NA		XP_020529091.1	60	143	57	0	81	223	188	330	4.9e-46	187.58	uncharacterized protein At4g15970 [Amborella trichopoda]
unigene188964	1742.43	3.0859	0.902942	3.41761	0.000631729	0.00596437	IPR016024	Armadillo-type fold	NA		XP_010278868.1	45	117	62	1	2	116	392	508	5.7e-20	100.14	PREDICTED: uncharacterized protein LOC104612905 [Nelumbo nucifera]
unigene142571	168.188	3.08142	0.499677	6.16684	6.967e-10	5.99902e-08	IPR000368	Sucrose synthase	00500	Starch and sucrose metabolism	XP_010684343.1	68	141	44	0	2	142	1	141	1.4e-49	197.98	PREDICTED: sucrose synthase [Beta vulgaris subsp. vulgaris]
isotig74647	669.484	3.07549	0.595628	5.16344	2.42456e-07	9.01546e-06	IPR002213	UDP-glucuronosyl/UDP-glucosyltransferase	NA		XP_006858827.1	52	123	57	1	16	136	312	434	8.5e-31	135.58	UDP-glycosyltransferase 74E1 [Amborella trichopoda]
unigene17284	1674.84	3.07515	0.38992	7.8866	3.10537e-15	9.97148e-13	IPR001283|IPR014044|IPR018244|IPR034111|IPR035940	Cysteine-rich secretory protein-related|CAP domain|Allergen V5/Tpx-1-related, conserved site|Pathogenesis-related protein 1-like, SCP domain|CAP superfamily	04075	Plant hormone signal transduction	XP_020096396.1	60	162	61	1	14	175	4	162	2.1e-54	214.54	pathogenesis-related protein PRB1-3-like [Ananas comosus]
unigene74659	18.8202	3.06918	0.846089	3.62749	0.000286188	0.00314064	IPR002048|IPR011992|IPR018247	EF-hand domain|EF-hand domain pair|EF-Hand 1, calcium-binding site	04626	Plant-pathogen interaction	XP_019416573.1	57	54	23	0	55	108	115	168	2.4e-09	64.31	PREDICTED: probable calcium-binding protein CML44 isoform X1 [Lupinus angustifolius]
unigene4851	37.1504	3.06325	0.844803	3.62599	0.000287852	0.00315664	IPR001841|IPR013083	Zinc finger, RING-type|Zinc finger, RING/FYVE/PHD-type	NA		XP_026382518.1	30	149	89	4	4	146	1	141	2e-16	88.2	RING-H2 finger protein ATL56-like [Papaver somniferum]
isotig32554	49.3476	3.06201	0.730327	4.19265	2.75712e-05	0.000456696	IPR002921|IPR029058|IPR041266	Fungal lipase-like domain|Alpha/Beta hydrolase fold|EDS1, EP domain	04626	Plant-pathogen interaction	XP_016443362.1	35	385	214	7	28	395	122	489	2.2e-62	243.43	PREDICTED: lipase-like PAD4 [Nicotiana tabacum]
unigene36421	108.924	3.05889	0.41377	7.39274	1.43831e-13	3.10052e-11	IPR022251	Protein of unknown function wound-induced	NA				0
isotig48001	56.8835	3.05772	0.90506	3.37847	0.0007289	0.00670718	IPR002921|IPR029058	Fungal lipase-like domain|Alpha/Beta hydrolase fold	04626	Plant-pathogen interaction	XP_024972136.1	31	385	232	13	1	366	2	372	1.1e-36	157.92	protein EDS1L-like [Cynara cardunculus var. scolymus]
isotig53759	846.757	3.05455	0.434124	7.03611	1.97679e-12	3.44274e-10	no IPR		NA				0
unigene15254	265.951	3.05366	0.410721	7.43487	1.04675e-13	2.35525e-11	no IPR		NA		XP_010103784.1	46	75	31	3	63	133	51	120	0.000176	49.29	uncharacterized protein LOC21397805 [Morus notabilis]
isotig54396	240.624	3.05235	0.958266	3.18529	0.00144611	0.0115453	IPR041266	EDS1, EP domain	04626	Plant-pathogen interaction	XP_008799122.1	42	248	120	9	9	248	387	620	4.7e-39	164.85	protein EDS1B-like [Phoenix dactylifera]
unigene40516	318.47	3.04403	0.543434	5.60147	2.12541e-08	1.13944e-06	IPR001576|IPR015824|IPR036043	Phosphoglycerate kinase|Phosphoglycerate kinase, N-terminal|Phosphoglycerate kinase superfamily	00010|00710	Glycolysis / Gluconeogenesis|Carbon fixation in photosynthetic organisms	XP_024387258.1	77	451	103	0	10	460	15	465	1.3e-204	716.07	uncharacterized protein LOC112287890 [Physcomitrella patens]
unigene101394	4.41411	3.03929	1.10573	2.74868	0.00598366	0.0354512	IPR001611|IPR032675	Leucine-rich repeat|Leucine-rich repeat domain superfamily	NA		XP_010672053.1	38	152	87	2	3	147	504	655	3.5e-20	100.52	PREDICTED: probable LRR receptor-like serine/threonine-protein kinase At1g34110 [Beta vulgaris subsp. vulgaris]
unigene101686	19.301	3.03925	0.616642	4.92871	8.27723e-07	2.48931e-05	no IPR		NA		XP_010246745.1	58	457	178	4	23	477	44	492	4.8e-160	568.16	PREDICTED: phospholipase A1-Igamma3, chloroplastic-like [Nelumbo nucifera]
unigene22210	13.1508	3.03527	0.824897	3.67957	0.000233627	0.00264675	no IPR		NA				0
unigene166584	91.8968	3.02672	0.752549	4.02196	5.77159e-05	0.0008444	no IPR		NA				0
unigene32611	1656.01	3.02557	0.619937	4.88044	1.05848e-06	3.06085e-05	IPR005050	Early nodulin 93 ENOD93 protein	NA		XP_012078738.1	47	104	55	0	2	105	5	108	9.4e-19	95.52	early nodulin-93 isoform X1 [Jatropha curcas]
unigene140497	5334.19	3.01717	0.948855	3.1798	0.00147377	0.0117059	IPR001461|IPR021109|IPR032799|IPR032861|IPR033121	Aspartic peptidase A1 family|Aspartic peptidase domain superfamily|Xylanase inhibitor, C-terminal|Xylanase inhibitor, N-terminal|Peptidase family A1 domain	NA		XP_016706018.1	38	332	182	10	1	317	172	495	2.4e-50	202.99	PREDICTED: protein ASPARTIC PROTEASE IN GUARD CELL 1-like [Gossypium hirsutum]
DN63143_c2_g1_i2	10.4433	3.01544	0.975015	3.09271	0.00198338	0.0148469	no IPR		NA				0
unigene101067	11.5898	3.01245	0.674557	4.46583	7.97593e-06	0.00016898	IPR007770	Protein DMP	NA		XP_010024461.1	47	169	88	0	27	195	21	189	7.2e-42	173.33	PREDICTED: uncharacterized protein LOC104414941 [Eucalyptus grandis]
unigene141669	26.0034	3.01085	0.547154	5.50275	3.7392e-08	1.83835e-06	IPR000757|IPR008263|IPR008264|IPR013320	Glycoside hydrolase family 16|Glycoside hydrolase, family 16, active site|Beta-glucanase|Concanavalin A-like lectin/glucanase domain superfamily	NA		XP_003524704.1	59	130	52	1	4	132	39	168	3.1e-41	170.24	probable xyloglucan endotransglucosylase/hydrolase protein 6 [Glycine max]
isotig31234	4.09134	3.01055	1.01476	2.96675	0.00300965	0.0206305	IPR011598|IPR036638	Myc-type, basic helix-loop-helix (bHLH) domain|Helix-loop-helix DNA-binding domain superfamily	04075	Plant hormone signal transduction	XP_016444111.1	60	198	79	0	48	245	400	597	3.2e-63	244.97	PREDICTED: transcription factor bHLH13-like isoform X1 [Nicotiana tabacum]
isotig23117	482.27	3.00866	0.606634	4.95959	7.06417e-07	2.17978e-05	IPR000368	Sucrose synthase	00500	Starch and sucrose metabolism	XP_009414138.1	83	214	36	0	1	214	236	449	8.2e-104	379.41	PREDICTED: sucrose synthase 4 [Musa acuminata subsp. malaccensis]
unigene35365	14.2089	3.00679	0.69732	4.31193	1.61837e-05	0.000297661	IPR025322	Protein of unknown function DUF4228, plant	NA		XP_010249366.1	42	100	52	4	59	157	133	227	3.7e-14	80.49	PREDICTED: uncharacterized protein LOC104591916 [Nelumbo nucifera]
isotig91605	4.94891	3.00237	1.1213	2.67757	0.00741574	0.0417682	IPR002921|IPR029058	Fungal lipase-like domain|Alpha/Beta hydrolase fold	NA		XP_010278159.1	51	158	72	2	10	162	305	462	1.9e-34	147.9	PREDICTED: phospholipase A1-Igamma1, chloroplastic-like [Nelumbo nucifera]
unigene17917	2408.43	2.99695	0.570545	5.25279	1.49811e-07	6.02268e-06	IPR000368	Sucrose synthase	00500	Starch and sucrose metabolism	XP_006838088.1	82	526	93	0	4	529	282	807	2.7e-263	911.37	sucrose synthase 2 [Amborella trichopoda]
isotig71235	30.0423	2.99014	0.839114	3.56345	0.00036601	0.00383241	IPR001471|IPR016177|IPR036955	AP2/ERF domain|DNA-binding domain superfamily|AP2/ERF domain superfamily	04626	Plant-pathogen interaction	XP_021863134.1	36	173	103	3	33	200	54	224	3.5e-21	104.76	ethylene-responsive transcription factor 1B-like [Spinacia oleracea]
unigene103293	55.233	2.98672	0.928623	3.21629	0.00129858	0.0105899	IPR002641|IPR016035	Patatin-like phospholipase domain|Acyl transferase/acyl hydrolase/lysophospholipase	NA		XP_020083223.1	54	150	62	2	1	143	135	284	4.6e-37	156.38	patatin-like protein 2 [Ananas comosus]
unigene146306	74.9017	2.97996	0.924011	3.22503	0.0012596	0.0103409	no IPR		NA		XP_010908831.2	40	113	62	1	3	110	527	639	3.4e-16	87.04	PREDICTED: lipase-like PAD4 [Elaeis guineensis]
unigene32105	23.3077	2.97867	0.767568	3.88066	0.000104172	0.00136997	no IPR		NA		XP_010250328.1	54	133	54	3	82	210	77	207	2.1e-32	142.12	PREDICTED: uncharacterized protein LOC104592576 [Nelumbo nucifera]
isotig77557	5.7361	2.97575	0.907067	3.28063	0.00103575	0.00887138	no IPR		NA		XP_024381445.1	47	107	42	4	1	101	340	438	1.2e-16	88.58	BTB/POZ domain-containing protein At2g24240-like [Physcomitrella patens]
isotig20923	82.8168	2.97505	0.627097	4.74416	2.0937e-06	5.45782e-05	IPR001471|IPR016177|IPR036955	AP2/ERF domain|DNA-binding domain superfamily|AP2/ERF domain superfamily	NA		XP_019424495.1	52	106	44	1	112	217	124	223	3.1e-22	108.61	PREDICTED: ethylene-responsive transcription factor 5-like [Lupinus angustifolius]
unigene76920	26.8039	2.96611	0.750562	3.95186	7.75474e-05	0.00107922	IPR005069	Nucleotide-diphospho-sugar transferase	NA		XP_020529091.1	61	106	41	0	2	107	239	344	9.5e-35	148.67	uncharacterized protein At4g15970 [Amborella trichopoda]
unigene36643	3152.28	2.9659	0.498283	5.95224	2.64503e-09	1.90511e-07	IPR002902|IPR038408	Gnk2-homologous domain|Gnk2-homologous domain superfamily	NA		XP_002965085.1	36	93	53	2	25	113	39	129	1.2e-08	62	antifungal protein ginkbilobin-2 [Selaginella moellendorffii]
isotig62792	116.435	2.95888	0.997004	2.96777	0.00299966	0.0205895	IPR031425	NPR1/NH1-interacting protein	NA				0
isotig53027	275.199	2.9507	0.585872	5.03642	4.74312e-07	1.56543e-05	IPR001841|IPR013083	Zinc finger, RING-type|Zinc finger, RING/FYVE/PHD-type	NA		XP_009363798.1	41	127	67	1	36	155	51	177	3.9e-22	108.23	PREDICTED: RING-H2 finger protein ATL74-like [Pyrus x bretschneideri]
unigene22983	4.31935	2.9484	0.945374	3.11877	0.00181608	0.0138331	IPR001471|IPR016177|IPR036955	AP2/ERF domain|DNA-binding domain superfamily|AP2/ERF domain superfamily	NA		XP_004141440.1	67	88	29	0	19	106	14	101	2.3e-28	128.64	PREDICTED: ethylene-responsive transcription factor ERF017 [Cucumis sativus]
isotig48593	170.983	2.94734	0.677095	4.35291	1.34341e-05	0.000256421	IPR008030|IPR036291	NmrA-like domain|NAD(P)-binding domain superfamily	00941	Flavonoid biosynthesis	XP_008775889.1	62	302	109	2	53	352	11	311	2.3e-107	392.5	leucoanthocyanidin reductase-like [Phoenix dactylifera]
unigene53801	58.8459	2.94412	0.802354	3.66935	0.000243168	0.00273773	IPR005123|IPR027443	Oxoglutarate/iron-dependent dioxygenase|Isopenicillin N synthase-like	NA		XP_020250629.1	55	77	33	1	18	94	266	341	4e-17	90.12	protein DMR6-LIKE OXYGENASE 2-like [Asparagus officinalis]
isotig50352	34.0404	2.9422	0.49024	6.00154	1.95456e-09	1.47674e-07	IPR000719|IPR011009	Protein kinase domain|Protein kinase-like domain superfamily	04016	MAPK signaling pathway - plant	XP_024360272.1	47	140	72	2	1	139	184	322	1.3e-26	124.41	mitogen-activated protein kinase kinase kinase 5-like [Physcomitrella patens]
unigene142850	16.2192	2.92631	0.937498	3.1214	0.00179991	0.0137405	IPR000668|IPR013128|IPR025660|IPR025661|IPR038765|IPR039417	Peptidase C1A, papain C-terminal|Peptidase C1A|Cysteine peptidase, histidine active site|Cysteine peptidase, asparagine active site|Papain-like cysteine peptidase superfamily|Papain-like cysteine endopeptidase	NA		XP_018674696.1	79	106	22	0	9	114	234	339	1.1e-46	188.35	PREDICTED: vignain-like [Musa acuminata subsp. malaccensis]
unigene22350	99.9175	2.92426	0.862017	3.39234	0.000692975	0.00643036	no IPR		NA				0
unigene575	7506.68	2.92114	0.430799	6.78074	1.19563e-11	1.70632e-09	IPR000823|IPR002016|IPR010255|IPR019793|IPR019794|IPR033905	Plant peroxidase|Haem peroxidase|Haem peroxidase superfamily|Peroxidases heam-ligand binding site|Peroxidase, active site|Secretory peroxidase	00940	Phenylpropanoid biosynthesis	XP_010268569.1	67	313	102	0	30	342	37	349	5.7e-122	441.04	PREDICTED: peroxidase 12-like [Nelumbo nucifera]
DN86604_c0_g1_i1	6.00825	2.91396	0.847821	3.437	0.000588203	0.00563759	IPR001611|IPR032675	Leucine-rich repeat|Leucine-rich repeat domain superfamily	NA		XP_023903352.1	50	103	51	0	2	104	306	408	1.6e-18	94.74	probable leucine-rich repeat receptor-like protein kinase At1g35710 [Quercus suber]
isotig63077	19.6615	2.90976	0.816044	3.5657	0.000362891	0.00380622	no IPR		NA				0
unigene5223	15.1897	2.9065	0.850171	3.41872	0.000629158	0.00594739	IPR007608	Senescence regulator S40	NA		XP_010538971.1	40	132	77	1	85	216	41	170	3.2e-18	95.13	PREDICTED: uncharacterized protein LOC104813134 [Tarenaya hassleriana]
unigene147115	170.027	2.90488	0.822549	3.53156	0.000413119	0.00423646	IPR041266	EDS1, EP domain	04626	Plant-pathogen interaction	XP_003601315.3	44	76	42	0	11	86	422	497	2.6e-12	74.71	protein EDS1L [Medicago truncatula]
isotig48575	296.296	2.9047	0.503213	5.7723	7.81964e-09	4.94794e-07	IPR005123|IPR026992|IPR027443	Oxoglutarate/iron-dependent dioxygenase|Non-haem dioxygenase N-terminal domain|Isopenicillin N synthase-like	00941	Flavonoid biosynthesis	XP_027362407.1	42	348	182	9	11	344	7	349	7.2e-72	274.63	leucoanthocyanidin dioxygenase [Abrus precatorius]
isotig64196	28.2408	2.90434	0.674053	4.30877	1.64168e-05	0.000300871	no IPR		NA				0
isotig58575	584.488	2.90401	0.507693	5.72001	1.06516e-08	6.42822e-07	IPR022251	Protein of unknown function wound-induced	NA				0
unigene133545	53.0736	2.8998	0.587546	4.93544	7.99684e-07	2.41914e-05	IPR000073|IPR029058	Alpha/beta hydrolase fold-1|Alpha/Beta hydrolase fold	NA		XP_006295962.2	50	112	56	0	45	156	5	116	8.6e-28	125.56	methylesterase 1 [Capsella rubella]
unigene6235	6148.84	2.89778	0.416078	6.96451	3.29549e-12	5.26356e-10	IPR004883	Lateral organ boundaries, LOB	NA		XP_010265141.1	62	193	68	1	1	188	1	193	5.2e-61	238.42	PREDICTED: LOB domain-containing protein 41-like [Nelumbo nucifera]
isotig55949	124.972	2.89042	0.59968	4.81994	1.43604e-06	3.95598e-05	no IPR		NA				0
unigene76047	49.9503	2.88925	0.908018	3.18193	0.00146298	0.0116382	no IPR		NA		XP_017980805.1	46	115	59	1	1	115	281	392	3.9e-20	100.14	PREDICTED: patatin-like protein 2 [Theobroma cacao]
unigene126502	4661.93	2.88831	0.532246	5.42665	5.74223e-08	2.68197e-06	IPR001938|IPR017949|IPR037176	Thaumatin family|Thaumatin, conserved site|Osmotin/thaumatin-like superfamily	NA		RWR91961.1	57	195	82	1	4	588	239	432	1e-62	249.21	thaumatin-like protein 1 [Cinnamomum micranthum f. kanehirae]
unigene33539	1471.28	2.88827	0.413035	6.9928	2.6946e-12	4.46579e-10	IPR022251	Protein of unknown function wound-induced	NA				0
unigene79990	72.0065	2.88566	0.714714	4.0375	5.40234e-05	0.00080218	IPR000873|IPR020845	AMP-dependent synthetase/ligase|AMP-binding, conserved site	00130	Ubiquinone and other terpenoid-quinone biosynthesis	XP_021610989.1	54	101	44	1	1	101	116	214	6.5e-23	109.38	4-coumarate--CoA ligase 1-like [Manihot esculenta]
unigene55122	57.8171	2.88352	0.32469	8.88085	6.63529e-19	4.64862e-16	no IPR		NA		XP_009379946.1	46	145	76	1	7	150	288	432	4.6e-29	129.8	PREDICTED: cytochrome P450 86B1-like [Musa acuminata subsp. malaccensis]
isotig51840	31.829	2.8824	0.572421	5.03546	4.767e-07	1.56995e-05	no IPR		NA				0
isotig51745	1109.46	2.87666	0.550478	5.22575	1.73447e-07	6.81105e-06	IPR001623|IPR036869	DnaJ domain|Chaperone J-domain superfamily	NA		XP_019236894.1	57	135	54	1	1	132	1	135	3.3e-38	161.38	PREDICTED: uncharacterized protein LOC109217118 isoform X1 [Nicotiana attenuata]
isotig53480	71.6641	2.87123	0.356049	8.06415	7.37493e-16	2.77243e-13	IPR002347|IPR020904|IPR036291	Short-chain dehydrogenase/reductase SDR|Short-chain dehydrogenase/reductase, conserved site|NAD(P)-binding domain superfamily	00780	Biotin metabolism	XP_002319165.2	52	263	122	2	7	268	5	265	2.5e-70	268.86	NADPH-dependent aldehyde reductase-like protein, chloroplastic [Populus trichocarpa]
isotig23311	99.3069	2.86918	0.551322	5.20418	1.94858e-07	7.44322e-06	IPR008480	Protein of unknown function DUF761, plant	NA		XP_016494569.1	62	35	13	0	101	135	210	244	6e-05	49.68	PREDICTED: uncharacterized protein LOC107813775 [Nicotiana tabacum]
unigene12147	523.825	2.86883	0.389518	7.36508	1.77047e-13	3.76389e-11	no IPR		NA				0
unigene33314	105.43	2.8601	0.459558	6.22358	4.85925e-10	4.39271e-08	IPR004926	Late embryogenesis abundant protein, LEA_3 subgroup	NA		XP_006840483.1	78	32	7	0	65	96	61	92	1.8e-09	64.7	late embryogenesis abundant protein Lea5 [Amborella trichopoda]
isotig27482	179.268	2.85493	0.930948	3.06669	0.0021644	0.0159183	no IPR		NA		XP_018858970.1	64	111	39	0	265	375	421	531	3.5e-36	157.92	PREDICTED: extensin-2 [Juglans regia]
isotig91134	29.9507	2.85324	0.890759	3.20316	0.0013593	0.0109712	no IPR		NA		XP_014508541.1	33	80	51	1	35	114	339	416	3e-06	53.91	protein UNUSUAL FLORAL ORGANS [Vigna radiata var. radiata]
unigene18959	7.81575	2.8503	1.00436	2.83792	0.00454083	0.0285094	IPR001155|IPR013785	NADH:flavin oxidoreductase/NADH oxidase, N-terminal|Aldolase-type TIM barrel	00592	alpha-Linolenic acid metabolism	XP_010557657.1	54	126	57	0	14	139	276	401	5.8e-32	139.43	PREDICTED: 12-oxophytodienoate reductase 3 [Tarenaya hassleriana]
unigene118014	2.93979	2.84673	1.05875	2.68877	0.00717149	0.0406899	no IPR		NA		XP_002306818.1	52	85	38	1	18	100	54	138	1.1e-19	98.6	phospholipase A1-Igamma1, chloroplastic [Populus trichocarpa]
isotig96704	100.743	2.84658	0.55699	5.11065	3.21047e-07	1.14677e-05	no IPR		NA				0
unigene93817	75.0187	2.84603	0.663309	4.29065	1.78147e-05	0.000320418	IPR003689	Zinc/iron permease	NA		XP_027061352.1	66	325	89	7	39	355	45	357	1.1e-109	400.21	zinc transporter 2-like [Coffea arabica]
unigene37279	7.62548	2.84498	0.884974	3.21476	0.00130553	0.0106353	no IPR		NA				0
isotig26858	53.2165	2.84418	0.628684	4.52401	6.06777e-06	0.000134856	no IPR		NA				0
isotig49856	2896.94	2.8405	0.477725	5.9459	2.74946e-09	1.96647e-07	IPR000368|IPR001296	Sucrose synthase|Glycosyl transferase, family 1	00500	Starch and sucrose metabolism	XP_026445028.1	79	361	73	0	1	361	454	814	8.3e-172	606.68	sucrose synthase 4-like [Papaver somniferum]
unigene44435	580.657	2.8405	0.568798	4.99387	5.91825e-07	1.87498e-05	no IPR		00630	Glyoxylate and dicarboxylate metabolism	XP_010035569.1	73	576	149	3	1	573	1	575	2.6e-248	861.68	PREDICTED: isocitrate lyase [Eucalyptus grandis]
unigene161625	18.408	2.83056	0.819447	3.45423	0.000551863	0.00534705	IPR027417	P-loop containing nucleoside triphosphate hydrolase	NA		XP_026383518.1	49	65	33	0	69	133	551	615	8.6e-12	72.4	ATP-dependent DNA helicase PIF1-like [Papaver somniferum]
unigene46004	131.581	2.82832	0.630139	4.48841	7.17577e-06	0.000154039	IPR002902|IPR038408	Gnk2-homologous domain|Gnk2-homologous domain superfamily	NA		XP_002274668.1	34	217	139	1	34	247	25	241	1.7e-33	146.36	PREDICTED: cysteine-rich repeat secretory protein 38 [Vitis vinifera]
isotig49794	8.72083	2.82695	0.965213	2.92883	0.00340236	0.0227369	IPR005630|IPR008949	Terpene synthase, metal-binding domain|Isoprenoid synthase domain superfamily	00904	Diterpenoid biosynthesis	XP_020266164.1	40	221	119	2	126	334	318	538	1.2e-41	174.1	bifunctional levopimaradiene synthase, chloroplastic-like [Asparagus officinalis]
isotig91198	7.75658	2.82676	0.757865	3.7299	0.000191557	0.00224779	no IPR		NA				0
isotig65732	704.158	2.82265	0.637615	4.42689	9.56003e-06	0.000195293	no IPR		NA				0
unigene21363	152.742	2.81364	1.06064	2.65278	0.00798327	0.044309	IPR002921|IPR029058|IPR041266	Fungal lipase-like domain|Alpha/Beta hydrolase fold|EDS1, EP domain	04626	Plant-pathogen interaction	XP_024972136.1	35	561	320	20	46	585	1	538	1e-73	281.95	protein EDS1L-like [Cynara cardunculus var. scolymus]
isotig44439	2635.72	2.80837	0.695499	4.03793	5.39254e-05	0.00080218	IPR000070|IPR006501|IPR011050|IPR012334|IPR033131|IPR035513	Pectinesterase, catalytic|Pectinesterase inhibitor domain|Pectin lyase fold/virulence factor|Pectin lyase fold|Pectinesterase, Asp active site|Invertase/pectin methylesterase inhibitor domain superfamily	00040	Pentose and glucuronate interconversions	XP_019253351.1	70	335	98	1	225	557	222	556	1.3e-135	487.26	PREDICTED: pectinesterase 2.1-like [Nicotiana attenuata]
unigene7319	38.9012	2.80681	0.777044	3.61217	0.000303647	0.00329585	IPR008395|IPR014002	Agenet-like domain|Agenet domain, plant type	NA		XP_026446301.1	33	165	100	5	109	268	8	168	6.8e-18	95.13	DUF724 domain-containing protein 6 [Papaver somniferum]
isotig32353	31.3462	2.80542	0.622026	4.51013	6.47867e-06	0.00014174	IPR025322	Protein of unknown function DUF4228, plant	NA		XP_024975748.1	47	98	48	2	15	112	1	95	3.2e-14	80.49	uncharacterized protein LOC112513648 [Cynara cardunculus var. scolymus]
unigene126524	637.785	2.8042	0.578689	4.84577	1.2612e-06	3.55049e-05	IPR000490|IPR017853	Glycoside hydrolase family 17|Glycoside hydrolase superfamily	00500	Starch and sucrose metabolism	XP_010551091.1	46	269	139	2	1	269	71	335	1.4e-68	263.08	PREDICTED: probable glucan endo-1,3-beta-glucosidase At4g16260 [Tarenaya hassleriana]
isotig70690	380.626	2.8026	0.379326	7.38837	1.48645e-13	3.18203e-11	no IPR		NA				0
unigene33566	8.7882	2.79657	0.913419	3.06165	0.00220123	0.0160909	IPR003496	ABA/WDS induced protein	NA				0
isotig53869	568.906	2.79203	0.39648	7.04204	1.89451e-12	3.33716e-10	no IPR		NA		XP_009121994.1	64	100	29	1	84	176	121	220	6.2e-30	133.26	PREDICTED: putative protein TPRXL [Brassica rapa]
isotig29756	39.077	2.79135	0.783059	3.56467	0.000364315	0.00381856	IPR006139|IPR006140|IPR029752|IPR029753|IPR033689|IPR036291	D-isomer specific 2-hydroxyacid dehydrogenase, catalytic domain|D-isomer specific 2-hydroxyacid dehydrogenase, NAD-binding domain|D-isomer specific 2-hydroxyacid dehydrogenase, NAD-binding domain conserved site 1|D-isomer specific 2-hydroxyacid dehydrogenase, NAD-binding domain conserved site|NAD-dependent formate dehydrogenase|NAD(P)-binding domain superfamily	00630|00680	Glyoxylate and dicarboxylate metabolism|Methane metabolism	XP_010936744.2	73	384	99	1	1	384	1	383	7.3e-166	587.03	PREDICTED: LOW QUALITY PROTEIN: formate dehydrogenase, mitochondrial [Elaeis guineensis]
unigene3706	150.468	2.78704	0.322045	8.65418	4.96482e-18	2.78265e-15	IPR011990|IPR013026	Tetratricopeptide-like helical domain superfamily|Tetratricopeptide repeat-containing domain	NA		XP_021760791.1	67	114	31	2	2	109	128	241	2.7e-37	157.15	uncharacterized protein LOC110725627 [Chenopodium quinoa]
unigene30511	284.906	2.78643	0.697689	3.9938	6.5023e-05	0.000930507	IPR040359	Protein glutamine dumper	NA		XP_002515381.1	36	95	57	1	21	115	33	124	5.3e-09	63.16	protein GLUTAMINE DUMPER 3 [Ricinus communis]
unigene127144	270.816	2.78399	0.435832	6.38775	1.68345e-10	1.75317e-08	IPR002328|IPR011032|IPR013149|IPR013154|IPR036291	Alcohol dehydrogenase, zinc-type, conserved site|GroES-like superfamily|Alcohol dehydrogenase, C-terminal|Alcohol dehydrogenase, N-terminal|NAD(P)-binding domain superfamily	00592	alpha-Linolenic acid metabolism	XP_024456591.1	71	287	82	0	3	289	2	288	4.4e-114	414.46	alcohol dehydrogenase [Populus trichocarpa]
unigene22786	109.089	2.78191	0.803336	3.46295	0.000534294	0.00521373	IPR011009|IPR017441	Protein kinase-like domain superfamily|Protein kinase, ATP binding site	04016	MAPK signaling pathway - plant	XP_015081776.1	45	211	110	3	1	210	81	288	2.1e-48	197.21	PREDICTED: mitogen-activated protein kinase kinase kinase 3-like [Solanum pennellii]
isotig46693	30.6041	2.7716	0.503247	5.50744	3.64088e-08	1.79977e-06	IPR000719|IPR008271|IPR011009|IPR017441	Protein kinase domain|Serine/threonine-protein kinase, active site|Protein kinase-like domain superfamily|Protein kinase, ATP binding site	04016	MAPK signaling pathway - plant	XP_023633407.1	43	262	141	3	32	292	2	258	1.7e-56	224.56	mitogen-activated protein kinase kinase kinase 18 [Capsella rubella]
unigene18123	9.41887	2.77066	0.631809	4.38528	1.15836e-05	0.000227148	IPR000169|IPR000668|IPR013128|IPR013201|IPR025660|IPR025661|IPR038765|IPR039417	Cysteine peptidase, cysteine active site|Peptidase C1A, papain C-terminal|Peptidase C1A|Cathepsin propeptide inhibitor domain (I29)|Cysteine peptidase, histidine active site|Cysteine peptidase, asparagine active site|Papain-like cysteine peptidase superfamily|Papain-like cysteine endopeptidase	NA		XP_011072006.1	61	331	119	5	50	378	24	348	7.1e-116	421.01	vignain-like [Sesamum indicum]
unigene4933	20.3955	2.76781	0.874015	3.16678	0.00154137	0.0121516	no IPR		NA		XP_021613351.1	41	108	58	2	2	105	499	605	8.4e-15	82.42	probable disease resistance protein At4g33300 [Manihot esculenta]
unigene30363	9.72064	2.75761	0.643146	4.2877	1.80535e-05	0.000323933	IPR002048|IPR011992|IPR018247	EF-hand domain|EF-hand domain pair|EF-Hand 1, calcium-binding site	NA		XP_024530065.1	52	105	50	0	13	117	14	118	4e-25	116.7	calcium-binding protein KIC [Selaginella moellendorffii]
isotig58208	221.449	2.75724	0.568338	4.85141	1.22587e-06	3.47218e-05	no IPR		NA				0
unigene31574	7.49812	2.75514	0.681469	4.04294	5.27849e-05	0.000788729	IPR002048|IPR011992|IPR018247|IPR039647	EF-hand domain|EF-hand domain pair|EF-Hand 1, calcium-binding site|EF-hand domain pair protein CML-like	04626	Plant-pathogen interaction	XP_009412659.1	42	138	77	1	13	147	40	177	1.4e-22	108.61	PREDICTED: probable calcium-binding protein CML32 [Musa acuminata subsp. malaccensis]
isotig42976	32.6186	2.75484	0.891347	3.09065	0.0019972	0.0149359	IPR004159|IPR029063	Putative S-adenosyl-L-methionine-dependent methyltransferase|S-adenosyl-L-methionine-dependent methyltransferase	NA		XP_015570454.2	53	477	200	5	2	472	3	464	6.6e-146	521.16	uncharacterized protein LOC107260761 [Ricinus communis]
unigene2995	745.768	2.74995	0.815516	3.37203	0.000746151	0.00683127	no IPR		NA				0
isotig55426	19.0838	2.73749	0.583811	4.68901	2.74535e-06	6.85805e-05	IPR001841|IPR013083	Zinc finger, RING-type|Zinc finger, RING/FYVE/PHD-type	NA		XP_007158876.1	60	55	19	1	167	221	95	146	1.9e-12	76.26	hypothetical protein PHAVU_002G189200g [Phaseolus vulgaris]
isotig51292	7.79838	2.73212	0.777547	3.51377	0.000441793	0.00446662	IPR003347	JmjC domain	NA		XP_020524991.1	66	177	56	1	110	286	1508	1681	3.3e-63	245.36	LOW QUALITY PROTEIN: uncharacterized protein LOC18437573 [Amborella trichopoda]
isotig36950	36.2528	2.72957	0.701603	3.89047	0.000100048	0.00132706	IPR001611|IPR032675	Leucine-rich repeat|Leucine-rich repeat domain superfamily	NA		XP_010263758.1	50	146	73	0	1	146	674	819	6.5e-36	152.52	PREDICTED: probable disease resistance protein At4g33300 [Nelumbo nucifera]
isotig54491	48.751	2.72251	0.527676	5.15943	2.47697e-07	9.1553e-06	IPR001841|IPR013083	Zinc finger, RING-type|Zinc finger, RING/FYVE/PHD-type	NA		XP_021687224.1	37	125	65	5	95	214	35	151	2.6e-12	75.48	RING-H2 finger protein ATL80-like [Hevea brasiliensis]
isotig41180	141.137	2.71327	0.731696	3.7082	0.000208741	0.0024145	no IPR		NA				0
unigene110620	52.9766	2.71321	0.413447	6.56242	5.29414e-11	6.53061e-09	IPR001841|IPR013083	Zinc finger, RING-type|Zinc finger, RING/FYVE/PHD-type	NA		XP_024521331.1	46	149	73	1	8	156	63	204	1.5e-32	141.35	uncharacterized protein LOC9643633 [Selaginella moellendorffii]
unigene20657	727.824	2.71264	0.360321	7.52841	5.13618e-14	1.20861e-11	no IPR		NA				0
unigene128348	90.7883	2.71137	0.346689	7.82077	5.25016e-15	1.61842e-12	no IPR		NA				0
unigene30604	30.7934	2.71019	0.877819	3.08741	0.00201907	0.0150738	no IPR		NA				0
unigene209668	57.9156	2.70816	0.685357	3.95145	7.76778e-05	0.00107957	IPR004265	Dirigent protein	NA		XP_007204144.1	68	148	47	0	12	159	51	198	1.9e-52	207.61	dirigent protein 21 [Prunus persica]
isotig95439	734.102	2.70576	0.570437	4.74332	2.10247e-06	5.46926e-05	IPR036875	Zinc finger, CCHC-type superfamily	NA				0
unigene73985	46.8042	2.70576	0.706892	3.82768	0.000129355	0.00163571	IPR001005|IPR009057|IPR015495|IPR017930	SANT/Myb domain|Homeobox-like domain superfamily|Myb-like transcription factor|Myb domain	NA		XP_021687833.1	68	115	36	0	1	115	17	131	2.6e-45	183.73	transcription factor MYB114-like [Hevea brasiliensis]
isotig57636	99.4129	2.69799	0.495461	5.44542	5.16826e-08	2.43232e-06	IPR000368	Sucrose synthase	00500	Starch and sucrose metabolism	XP_003557951.1	72	104	28	1	95	198	212	314	6.5e-38	160.23	sucrose synthase 4 isoform X1 [Brachypodium distachyon]
isotig59605	79.2121	2.69545	0.305071	8.83547	9.96776e-19	6.53758e-16	IPR025322	Protein of unknown function DUF4228, plant	NA		XP_010249366.1	37	216	122	5	10	225	18	220	9.7e-33	143.67	PREDICTED: uncharacterized protein LOC104591916 [Nelumbo nucifera]
unigene37305	27012.7	2.69532	0.513787	5.24599	1.55443e-07	6.1988e-06	IPR000823|IPR002016|IPR010255|IPR019793|IPR019794|IPR033905	Plant peroxidase|Haem peroxidase|Haem peroxidase superfamily|Peroxidases heam-ligand binding site|Peroxidase, active site|Secretory peroxidase	00940	Phenylpropanoid biosynthesis	XP_010930946.2	61	325	112	3	27	345	26	344	1.6e-108	396.36	PREDICTED: cationic peroxidase SPC4-like [Elaeis guineensis]
unigene27278	2199.13	2.68915	0.286572	9.38387	6.35958e-21	7.54002e-18	IPR010399|IPR040390	Tify domain|TIFY/JAZ family	04075	Plant hormone signal transduction	XP_010908911.1	60	50	19	1	86	135	179	227	5.8e-08	59.69	PREDICTED: protein TIFY 6b [Elaeis guineensis]
isotig18289	1015.58	2.68398	0.419288	6.40129	1.54074e-10	1.61547e-08	IPR006461	PLAC8 motif-containing protein	NA		XP_002527777.1	50	124	56	3	20	142	12	131	8.1e-26	119.4	protein PLANT CADMIUM RESISTANCE 2 [Ricinus communis]
unigene129685	11.6149	2.68044	0.608829	4.40261	1.06956e-05	0.000212849	IPR001155|IPR013785	NADH:flavin oxidoreductase/NADH oxidase, N-terminal|Aldolase-type TIM barrel	00592	alpha-Linolenic acid metabolism	XP_006853946.1	68	77	24	0	66	142	11	87	4.2e-22	106.69	12-oxophytodienoate reductase 7 [Amborella trichopoda]
isotig61575	37.5204	2.67443	0.653769	4.09078	4.29924e-05	0.00066397	IPR002328|IPR011032|IPR013154|IPR036291	Alcohol dehydrogenase, zinc-type, conserved site|GroES-like superfamily|Alcohol dehydrogenase, N-terminal|NAD(P)-binding domain superfamily	00592	alpha-Linolenic acid metabolism	XP_011659133.1	78	197	42	0	3	199	2	198	1.9e-88	328.56	PREDICTED: alcohol dehydrogenase 1 [Cucumis sativus]
unigene105085	90.1505	2.67309	0.518937	5.15108	2.58985e-07	9.48157e-06	IPR002902|IPR038408	Gnk2-homologous domain|Gnk2-homologous domain superfamily	NA		XP_003551283.1	38	231	132	4	36	258	28	257	7.7e-37	157.53	cysteine-rich repeat secretory protein 55 [Glycine max]
unigene97996	18.4215	2.66655	0.630566	4.22882	2.34925e-05	0.000399879	IPR004993	GH3 family	04075	Plant hormone signal transduction	XP_018821933.1	69	75	23	0	35	109	22	96	3.7e-23	110.15	PREDICTED: indole-3-acetic acid-amido synthetase GH3.6-like [Juglans regia]
unigene9450	2368.98	2.66264	0.386754	6.88458	5.79603e-12	9.02366e-10	IPR002213	UDP-glucuronosyl/UDP-glucosyltransferase	NA		XP_008453923.1	32	502	316	10	4	498	2	485	1.2e-63	248.05	PREDICTED: UDP-glycosyltransferase 92A1-like [Cucumis melo]
unigene26309	1893.97	2.65998	0.418832	6.35096	2.13976e-10	2.16263e-08	IPR011009	Protein kinase-like domain superfamily	04064	NF-kappa B signaling pathway	XP_010033300.1	40	109	63	1	5	113	542	648	3.2e-14	80.49	PREDICTED: cysteine-rich receptor-like protein kinase 42 [Eucalyptus grandis]
isotig121412	24.1165	2.65878	0.472225	5.63033	1.79869e-08	9.93882e-07	IPR001611|IPR032675	Leucine-rich repeat|Leucine-rich repeat domain superfamily	NA		XP_008364263.1	34	110	72	0	3	112	776	885	1.8e-09	64.7	PREDICTED: receptor-like protein 12 [Malus domestica]
unigene75985	8.17019	2.65157	1.00168	2.64711	0.00811828	0.0448806	IPR032675	Leucine-rich repeat domain superfamily	NA		XP_019261214.1	61	47	17	1	1	47	217	262	2.2e-07	57.77	PREDICTED: probable LRR receptor-like serine/threonine-protein kinase At3g47570 [Nicotiana attenuata]
isotig59014	16.9654	2.64868	0.537346	4.9292	8.25681e-07	2.48559e-05	IPR003496	ABA/WDS induced protein	NA		XP_025827491.1	34	87	57	0	4	90	5	91	2.2e-07	57.77	abscisic stress-ripening protein 5-like [Panicum hallii]
unigene16712	19.6894	2.64432	0.654874	4.03791	5.39299e-05	0.00080218	IPR008395|IPR014002	Agenet-like domain|Agenet domain, plant type	NA		XP_026446301.1	34	165	99	5	100	259	8	168	1.1e-17	94.36	DUF724 domain-containing protein 6 [Papaver somniferum]
isotig83148	4.51628	2.64369	1.01514	2.60426	0.00920727	0.0493692	IPR025322	Protein of unknown function DUF4228, plant	NA		XP_010106681.1	25	147	108	2	2	146	40	186	0.000135	48.52	uncharacterized protein LOC21384398 [Morus notabilis]
isotig03092	7488.88	2.64133	0.642239	4.11268	3.91086e-05	0.000610192	no IPR		NA				0
isotig37114	82.0569	2.6368	0.623641	4.22807	2.35705e-05	0.000400764	IPR000433|IPR002219|IPR004146	Zinc finger, ZZ-type|Protein kinase C-like, phorbol ester/diacylglycerol-binding domain|DC1	NA		XP_010061339.1	37	177	99	5	5	176	56	226	1.2e-27	127.1	PREDICTED: uncharacterized protein LOC104449040 [Eucalyptus grandis]
isotig61994	978.244	2.63302	0.817155	3.22218	0.00127219	0.0104244	IPR000916|IPR023393|IPR024949	Bet v I/Major latex protein|START-like domain superfamily|Bet v I type allergen	NA		XP_006841522.1	45	160	88	0	1	160	1	160	6.4e-35	149.44	major allergen Pru ar 1 [Amborella trichopoda]
isotig54375	441.683	2.63233	0.382981	6.87327	6.27468e-12	9.62306e-10	no IPR		NA				0
isotig36282	3.31781	2.62856	1.00829	2.60694	0.00913549	0.0491628	IPR004883	Lateral organ boundaries, LOB	NA		XP_019256526.1	45	174	82	6	17	182	45	213	3.5e-34	147.52	PREDICTED: LOB domain-containing protein 1-like [Nicotiana attenuata]
unigene40710	189.173	2.62831	0.524999	5.0063	5.54856e-07	1.77427e-05	IPR002347|IPR036291	Short-chain dehydrogenase/reductase SDR|NAD(P)-binding domain superfamily	NA		XP_021290012.1	68	225	70	1	1	223	78	302	6.9e-88	326.64	short-chain dehydrogenase reductase 2a-like isoform X1 [Herrania umbratica]
isotig73990	462.457	2.62682	0.672273	3.90737	9.3307e-05	0.00124852	IPR006121|IPR036163	Heavy metal-associated domain, HMA|Heavy metal-associated domain superfamily	NA		XP_023745446.1	39	71	43	0	1	71	4	74	4e-09	63.54	heavy metal-associated isoprenylated plant protein 2-like [Lactuca sativa]
isotig48742	985.747	2.62147	0.374347	7.00277	2.50946e-12	4.22713e-10	IPR011051|IPR012864	RmlC-like cupin domain superfamily|Cysteine oxygenase/2-aminoethanethiol dioxygenase	00430	Taurine and hypotaurine metabolism	XP_010929084.1	64	119	35	2	174	292	78	189	3.2e-37	159.46	PREDICTED: plant cysteine oxidase 3 isoform X1 [Elaeis guineensis]
isotig53738	109.011	2.61885	0.391235	6.69379	2.17467e-11	2.94019e-09	no IPR		NA				0
isotig58048	222.67	2.61833	0.326968	8.00791	1.16676e-15	4.13407e-13	IPR032675	Leucine-rich repeat domain superfamily	NA		XP_024527189.1	32	79	46	2	9	84	841	915	6.5e-05	49.68	LOW QUALITY PROTEIN: probable disease resistance protein At4g27220 [Selaginella moellendorffii]
unigene42321	106.976	2.61705	0.577192	4.53411	5.78479e-06	0.000129689	IPR000743|IPR006626|IPR011050|IPR012334	Glycoside hydrolase, family 28|Parallel beta-helix repeat|Pectin lyase fold/virulence factor|Pectin lyase fold	NA		XP_021652695.1	62	418	152	2	123	540	63	477	2.7e-162	575.86	probable polygalacturonase [Hevea brasiliensis]
isotig31206	7547.72	2.61141	0.3707	7.04453	1.86089e-12	3.31582e-10	IPR005123|IPR027443	Oxoglutarate/iron-dependent dioxygenase|Isopenicillin N synthase-like	00270	Cysteine and methionine metabolism	XP_020524572.1	53	216	88	4	3	212	1	209	2.8e-55	218.39	1-aminocyclopropane-1-carboxylate oxidase [Amborella trichopoda]
isotig53257	36.7681	2.60382	0.967695	2.69074	0.00712935	0.040503	no IPR		04016	MAPK signaling pathway - plant	XP_011021965.1	32	152	92	4	16	165	290	432	1.7e-08	63.16	PREDICTED: systemin receptor SR160-like [Populus euphratica]
isotig48607	1520.87	2.60277	0.410533	6.33996	2.2982e-10	2.2853e-08	IPR003480|IPR023213	Transferase|Chloramphenicol acetyltransferase-like domain superfamily	NA		XP_021738744.1	52	438	201	2	3	434	11	448	7.3e-128	461.07	benzyl alcohol O-benzoyltransferase-like [Chenopodium quinoa]
isotig62200	186.533	2.59686	0.514012	5.05214	4.36885e-07	1.46385e-05	no IPR		NA				0
unigene3762	71.7106	2.59265	0.43011	6.02787	1.66139e-09	1.27082e-07	no IPR		NA				0
isotig103344	41.9113	2.59208	0.558852	4.63822	3.51427e-06	8.44355e-05	IPR032872	Wall-associated receptor kinase, C-terminal	04150|04151|04926|05165	mTOR signaling pathway|PI3K-Akt signaling pathway|Relaxin signaling pathway|Human papillomavirus infection			0
isotig13443	32.7472	2.58643	0.872858	2.96317	0.00304486	0.0208117	no IPR		NA				0
unigene137214	74.6052	2.586	0.35981	7.18714	6.61638e-13	1.26681e-10	IPR032675	Leucine-rich repeat domain superfamily	NA				0
isotig82199	1396.7	2.58406	0.626227	4.12639	3.68499e-05	0.000581416	no IPR		NA				0
unigene1460	494.042	2.57914	0.461907	5.58369	2.35464e-08	1.24501e-06	no IPR		NA				0
unigene3084	94.7705	2.57656	0.40202	6.40904	1.46441e-10	1.55662e-08	IPR001245|IPR011009	Serine-threonine/tyrosine-protein kinase, catalytic domain|Protein kinase-like domain superfamily	04064	NF-kappa B signaling pathway	XP_003631201.1	43	139	79	0	1	139	228	366	1.2e-27	125.18	PREDICTED: cysteine-rich receptor-like protein kinase 10 [Vitis vinifera]
unigene27158	43.393	2.57304	0.396781	6.48479	8.88542e-11	1.01445e-08	IPR036396	Cytochrome P450 superfamily	NA		XP_023529331.1	46	63	33	1	55	117	444	505	8.3e-07	55.84	cytochrome P450 94B3-like [Cucurbita pepo subsp. pepo]
isotig113889	7.43657	2.57256	0.827808	3.10768	0.00188561	0.0142535	IPR006501|IPR035513	Pectinesterase inhibitor domain|Invertase/pectin methylesterase inhibitor domain superfamily	NA		XP_007225804.1	46	99	47	1	6	98	116	214	5.7e-16	86.27	21 kDa protein [Prunus persica]
unigene28334	1129.1	2.57188	0.583034	4.4112	1.02799e-05	0.000206928	IPR016140|IPR036312	Bifunctional inhibitor/plant lipid transfer protein/seed storage helical domain|Bifunctional inhibitor/plant lipid transfer protein/seed storage helical domain superfamily	NA		XP_006437605.2	49	95	48	0	28	122	21	115	1.7e-20	101.29	uncharacterized protein LOC18045658 [Citrus clementina]
unigene24994	40.2981	2.56984	0.718993	3.57423	0.000351265	0.00370952	IPR001841|IPR013083	Zinc finger, RING-type|Zinc finger, RING/FYVE/PHD-type	NA		XP_026394930.1	50	108	51	1	48	152	66	173	6.4e-28	127.49	RING-H2 finger protein ATL78-like [Papaver somniferum]
unigene112255	25.4092	2.56615	0.494097	5.19362	2.06243e-07	7.81998e-06	IPR025322	Protein of unknown function DUF4228, plant	NA		XP_013665354.1	43	87	49	0	28	114	14	100	2.2e-15	84.34	uncharacterized protein BNAC01G01990D [Brassica napus]
unigene54315	29.8183	2.56515	0.459765	5.57925	2.41558e-08	1.2707e-06	IPR002035|IPR036465	von Willebrand factor, type A|von Willebrand factor A-like domain superfamily	NA		XP_024543189.1	58	134	48	2	1	127	291	424	1.4e-33	144.82	uncharacterized protein LOC112350715 [Selaginella moellendorffii]
unigene20385	383.739	2.56335	0.823856	3.11141	0.00186199	0.0141095	IPR001148|IPR023561|IPR036398	Alpha carbonic anhydrase domain|Carbonic anhydrase, alpha-class|Alpha carbonic anhydrase domain superfamily	00910	Nitrogen metabolism	XP_027077177.1	53	226	106	0	38	263	42	267	1e-68	263.46	bifunctional monodehydroascorbate reductase and carbonic anhydrase nectarin-3-like [Coffea arabica]
unigene36037	9.28298	2.56232	0.783156	3.27179	0.00106868	0.00910854	IPR006121|IPR036163	Heavy metal-associated domain, HMA|Heavy metal-associated domain superfamily	NA		XP_010934499.1	44	69	38	0	1	69	5	73	2.4e-09	64.31	PREDICTED: heavy metal-associated isoprenylated plant protein 39 [Elaeis guineensis]
unigene12177	5.81481	2.55947	0.982381	2.60537	0.00917745	0.0492779	no IPR		NA		XP_022924517.1	35	78	45	2	2	74	142	219	2.2e-07	57.77	C-terminal binding protein AN-like isoform X2 [Cucurbita moschata]
unigene16883	334.504	2.55519	0.522735	4.88811	1.0181e-06	2.97197e-05	IPR001623|IPR036869	DnaJ domain|Chaperone J-domain superfamily	NA		XP_012073785.1	47	107	56	0	70	176	61	167	1.1e-21	105.92	chaperone protein dnaJ 11, chloroplastic [Jatropha curcas]
isotig47087	30.0474	2.55433	0.487074	5.24423	1.5694e-07	6.24236e-06	IPR025558|IPR040256	Domain of unknown function DUF4283|Uncharacterized protein At4g02000-like	NA				0
isotig49985	1067.55	2.54691	0.757322	3.36305	0.000770876	0.00701595	IPR036396	Cytochrome P450 superfamily	00592	alpha-Linolenic acid metabolism	XP_017638646.1	50	313	148	4	16	324	186	495	5.7e-86	321.24	PREDICTED: allene oxide synthase 1, chloroplastic-like [Gossypium arboreum]
unigene82871	50.3591	2.54355	0.542659	4.68719	2.76978e-06	6.89671e-05	no IPR		NA				0
isotig27586	699.611	2.54334	0.566265	4.49143	7.07482e-06	0.00015219	IPR003855	Potassium transporter	NA		XP_008775247.1	62	680	249	3	13	692	3	677	4.3e-242	841.65	potassium transporter 5-like [Phoenix dactylifera]
unigene17114	22776	2.53959	0.513851	4.94226	7.72211e-07	2.34524e-05	IPR000726|IPR001002|IPR016283|IPR023346|IPR036861	Glycoside hydrolase, family 19, catalytic|Chitin-binding, type 1|Glycoside hydrolase, family 19|Lysozyme-like domain superfamily|Endochitinase-like superfamily	00520|04016	Amino sugar and nucleotide sugar metabolism|MAPK signaling pathway - plant	XP_018679125.1	64	298	100	2	28	325	19	309	1.9e-114	416	PREDICTED: chitinase 1 isoform X2 [Musa acuminata subsp. malaccensis]
unigene71233	16.365	2.53825	0.900706	2.81807	0.00483139	0.0299302	IPR004294	Carotenoid oxygenase	00906	Carotenoid biosynthesis	XP_021690491.1	73	76	16	1	9	80	440	515	1.4e-22	108.23	probable 9-cis-epoxycarotenoid dioxygenase NCED5, chloroplastic [Hevea brasiliensis]
isotig67777	12.5202	2.53811	0.847483	2.99488	0.00274555	0.0192307	IPR013210|IPR032675	Leucine-rich repeat-containing N-terminal, plant-type|Leucine-rich repeat domain superfamily	04016	MAPK signaling pathway - plant	XP_023899985.1	46	200	102	4	45	240	19	216	1e-38	163.7	LRR receptor-like serine/threonine-protein kinase FLS2 [Quercus suber]
unigene31290	98.1975	2.535	0.74868	3.38596	0.000709294	0.0065522	no IPR		NA				0
isotig23093	9.82284	2.53007	0.871434	2.90334	0.00369205	0.0241894	IPR026960	Reverse transcriptase zinc-binding domain	NA				0
isotig45765	201.867	2.52534	0.297384	8.49186	2.03362e-17	1.02768e-14	IPR016156|IPR023753|IPR036188	FAD/NAD-linked reductase, dimerisation domain superfamily|FAD/NAD(P)-binding domain|FAD/NAD(P)-binding domain superfamily	00053	Ascorbate and aldarate metabolism	XP_002278648.2	73	459	115	2	63	516	29	486	4.1e-200	701.43	PREDICTED: monodehydroascorbate reductase 5, mitochondrial isoform X2 [Vitis vinifera]
isotig68624	9.74401	2.52074	0.564642	4.46432	8.03246e-06	0.000169363	IPR003245|IPR008972|IPR039391	Phytocyanin domain|Cupredoxin|Phytocyanin	NA		XP_004301543.1	48	126	61	3	45	170	1	122	3.5e-24	114	PREDICTED: basic blue protein-like [Fragaria vesca subsp. vesca]
isotig35568	296.786	2.52055	0.537695	4.68769	2.763e-06	6.8854e-05	no IPR		NA				0
PUT-954	21.0194	2.52041	0.749517	3.36271	0.000771815	0.00702242	IPR000209|IPR010259|IPR015500|IPR036852|IPR037045	Peptidase S8/S53 domain|Peptidase S8 propeptide/proteinase inhibitor I9|Peptidase S8, subtilisin-related|Peptidase S8/S53 domain superfamily|Peptidase S8 propeptide/proteinase inhibitor I9 superfamily	NA		XP_021903428.1	51	203	98	1	2	204	93	294	9.6e-56	219.55	subtilisin-like protease SBT1.7 [Carica papaya]
unigene41016	58.8518	2.51919	0.917429	2.74592	0.00603408	0.0356676	IPR006015|IPR006016|IPR014729	Universal stress protein A|UspA|Rossmann-like alpha/beta/alpha sandwich fold	NA		XP_020182453.1	37	145	88	1	1	143	11	155	6.9e-24	112.85	universal stress protein PHOS34-like isoform X1 [Aegilops tauschii subsp. tauschii]
unigene17527	10.0787	2.51664	0.815466	3.08614	0.00202773	0.0151275	IPR006121|IPR036163	Heavy metal-associated domain, HMA|Heavy metal-associated domain superfamily	NA		XP_010934499.1	46	69	37	0	1	69	5	73	8.2e-10	65.85	PREDICTED: heavy metal-associated isoprenylated plant protein 39 [Elaeis guineensis]
unigene162391	8.1896	2.51622	0.961126	2.61799	0.00884487	0.0479124	IPR002048|IPR011992|IPR018247	EF-hand domain|EF-hand domain pair|EF-Hand 1, calcium-binding site	04626	Plant-pathogen interaction	XP_006842615.1	56	65	28	0	76	140	40	104	6.5e-13	76.26	probable calcium-binding protein CML43 [Amborella trichopoda]
unigene144292	11.8151	2.51061	0.73916	3.39657	0.00068236	0.00635481	no IPR		NA		XP_003528360.1	47	110	45	4	78	182	20	121	2e-14	82.03	uncharacterized protein LOC100776958 [Glycine max]
PUT-9832	12.5221	2.50814	0.742162	3.3795	0.000726178	0.00668413	IPR009489	PAR1	NA		XP_006848036.2	63	94	34	0	7	100	63	156	3.8e-31	136.73	uncharacterized protein LOC18437774 [Amborella trichopoda]
unigene126987	123.71	2.49991	0.891023	2.80567	0.00502126	0.0308768	IPR000916|IPR023393|IPR024949	Bet v I/Major latex protein|START-like domain superfamily|Bet v I type allergen	NA		XP_006841522.1	44	160	89	0	1	160	1	160	3.8e-32	140.2	major allergen Pru ar 1 [Amborella trichopoda]
unigene32592	18.5017	2.49846	0.750508	3.32902	0.000871511	0.00774436	no IPR		NA				0
unigene31387	40.8337	2.49794	0.467692	5.34099	9.24416e-08	3.99104e-06	IPR013094|IPR029058	Alpha/beta hydrolase fold-3|Alpha/Beta hydrolase fold	NA		NP_001309246.1	46	153	76	2	19	165	23	175	1.4e-29	131.72	uncharacterized protein LOC107522038 [Zea mays]
isotig58061	19.7138	2.4978	0.589271	4.23879	2.24724e-05	0.00038657	IPR025322	Protein of unknown function DUF4228, plant	NA		XP_004309530.1	31	158	90	6	8	159	1	146	8e-10	67.4	PREDICTED: uncharacterized protein LOC101301740 [Fragaria vesca subsp. vesca]
isotig50198	115.041	2.49013	0.714567	3.48481	0.000492491	0.00489788	IPR000169|IPR000668|IPR013128|IPR013201|IPR025660|IPR025661|IPR038765|IPR039417	Cysteine peptidase, cysteine active site|Peptidase C1A, papain C-terminal|Peptidase C1A|Cathepsin propeptide inhibitor domain (I29)|Cysteine peptidase, histidine active site|Cysteine peptidase, asparagine active site|Papain-like cysteine peptidase superfamily|Papain-like cysteine endopeptidase	NA		XP_010245279.1	60	331	126	3	42	371	19	345	3.1e-111	405.6	PREDICTED: vignain-like [Nelumbo nucifera]
unigene44846	2671.7	2.48579	0.501261	4.95907	7.0831e-07	2.18344e-05	IPR001938|IPR017949|IPR037176	Thaumatin family|Thaumatin, conserved site|Osmotin/thaumatin-like superfamily	NA		XP_010471607.1	57	235	97	4	30	264	9	239	5.1e-76	287.73	PREDICTED: pathogenesis-related protein 5 [Camelina sativa]
unigene21173	34.1514	2.47366	0.37983	6.51254	7.38908e-11	8.66067e-09	IPR002048|IPR011992|IPR018247	EF-hand domain|EF-hand domain pair|EF-Hand 1, calcium-binding site	NA		XP_006851875.1	63	110	40	0	3	112	18	127	2.8e-34	147.13	calcium-binding protein KIC [Amborella trichopoda]
isotig52346	126.256	2.4712	0.427292	5.7834	7.32041e-09	4.64319e-07	no IPR		NA				0
unigene163320	349.199	2.46974	0.538555	4.58585	4.52135e-06	0.000105189	IPR002355|IPR008972|IPR011706|IPR033138	Multicopper oxidase, copper-binding site|Cupredoxin|Multicopper oxidase, type 2|Multicopper oxidases, conserved site	00053	Ascorbate and aldarate metabolism	XP_024159705.1	68	92	29	0	1	92	473	564	7.4e-40	165.62	L-ascorbate oxidase isoform X1 [Rosa chinensis]
unigene8102	20.8994	2.46968	0.464489	5.31698	1.05501e-07	4.49817e-06	IPR001128|IPR017972|IPR036396	Cytochrome P450|Cytochrome P450, conserved site|Cytochrome P450 superfamily	NA		XP_010929779.1	55	242	106	2	4	243	54	295	1.2e-65	253.06	PREDICTED: cytochrome P450 94B3 [Elaeis guineensis]
unigene96752	15.3061	2.46446	0.615959	4.00101	6.30719e-05	0.000907525	IPR003441|IPR036093	NAC domain|NAC domain superfamily	NA		XP_009381356.1	63	159	56	2	28	186	33	189	1.2e-53	214.16	PREDICTED: NAC domain-containing protein 68 [Musa acuminata subsp. malaccensis]
isotig46847	121.544	2.46426	0.696507	3.53803	0.000403129	0.00414782	IPR002213|IPR035595	UDP-glucuronosyl/UDP-glucosyltransferase|UDP-glycosyltransferase family, conserved site	NA		XP_019075756.1	45	416	206	6	65	475	51	451	1.1e-96	357.84	PREDICTED: UDP-glycosyltransferase 74E2 [Vitis vinifera]
unigene24147	183.076	2.45987	0.767653	3.20441	0.0013534	0.0109358	IPR040359	Protein glutamine dumper	NA		XP_022858054.1	44	92	51	0	20	111	22	113	1.9e-11	71.25	protein GLUTAMINE DUMPER 2-like [Olea europaea var. sylvestris]
unigene3702	6088.21	2.45927	0.270945	9.07663	1.11988e-19	9.08458e-17	IPR010399|IPR018467|IPR040390	Tify domain|CO/COL/TOC1, conserved site|TIFY/JAZ family	04075	Plant hormone signal transduction	XP_004247198.1	42	78	43	1	74	149	118	195	1e-06	56.61	protein TIFY 4B isoform X1 [Solanum lycopersicum]
isotig15659	880.727	2.45694	0.399636	6.14795	7.84889e-10	6.61065e-08	IPR000719|IPR001245|IPR002902|IPR008271|IPR011009|IPR017441|IPR038408	Protein kinase domain|Serine-threonine/tyrosine-protein kinase, catalytic domain|Gnk2-homologous domain|Serine/threonine-protein kinase, active site|Protein kinase-like domain superfamily|Protein kinase, ATP binding site|Gnk2-homologous domain superfamily	NA		XP_020093380.1	45	485	258	4	7	488	161	642	4.5e-113	412.15	cysteine-rich receptor-like protein kinase 2 [Ananas comosus]
unigene99996	21.7947	2.45658	0.613282	4.00562	6.18548e-05	0.00089225	IPR001841|IPR013083	Zinc finger, RING-type|Zinc finger, RING/FYVE/PHD-type	NA		XP_004953797.1	43	132	67	4	18	149	41	164	3.3e-20	101.29	E3 ubiquitin-protein ligase ATL23 [Setaria italica]
unigene38834	20.2501	2.45304	0.85508	2.86878	0.00412057	0.0264241	IPR010399|IPR018467|IPR040390	Tify domain|CO/COL/TOC1, conserved site|TIFY/JAZ family	04075	Plant hormone signal transduction	XP_020587401.1	32	140	93	2	34	172	76	214	8.1e-09	63.16	protein TIFY 10a-like isoform X1 [Phalaenopsis equestris]
DN138833_c0_g1_i1	17.0787	2.45296	0.493412	4.97143	6.64599e-07	2.07568e-05	IPR000719|IPR011009|IPR017441	Protein kinase domain|Protein kinase-like domain superfamily|Protein kinase, ATP binding site	NA		XP_022142026.1	42	89	44	2	3	91	352	433	2e-08	61.23	receptor-like protein kinase HSL1, partial [Momordica charantia]
isotig50816	134.045	2.45075	0.55997	4.37658	1.20558e-05	0.000234469	IPR006094|IPR012951|IPR016166|IPR016167|IPR036318	FAD linked oxidase, N-terminal|Berberine/berberine-like|FAD-binding domain, PCMH-type|FAD-binding, type PCMH, subdomain 1|FAD-binding, type PCMH-like superfamily	NA		XP_011626556.1	46	414	210	3	1	408	110	519	8.1e-102	374.4	reticuline oxidase [Amborella trichopoda]
unigene126806	17.9788	2.44585	0.561987	4.35215	1.34806e-05	0.000256732	IPR007650	Zf-FLZ domain	NA		XP_002284674.1	38	141	77	4	9	144	253	388	1.8e-17	91.28	PREDICTED: uncharacterized protein LOC100247517 [Vitis vinifera]
unigene10793	160.328	2.44223	0.386351	6.32128	2.59408e-10	2.53857e-08	IPR002022|IPR011050|IPR012334|IPR018082	Pectate lyase|Pectin lyase fold/virulence factor|Pectin lyase fold|AmbAllergen	00040	Pentose and glucuronate interconversions	XP_021595394.1	74	394	97	2	38	429	58	450	1.9e-181	639.03	probable pectate lyase 8 [Manihot esculenta]
unigene18221	34.9904	2.44219	0.710572	3.43693	0.000588338	0.00563759	IPR001077|IPR016461|IPR029063	O-methyltransferase domain|O-methyltransferase COMT-type|S-adenosyl-L-methionine-dependent methyltransferase	NA		XP_024019968.1	65	99	26	3	2	99	267	358	1.7e-28	127.87	xanthohumol 4'-O-methyltransferase [Morus notabilis]
unigene137639	144.065	2.44213	0.711326	3.43321	0.00059649	0.00569269	IPR011990|IPR013026	Tetratricopeptide-like helical domain superfamily|Tetratricopeptide repeat-containing domain	NA		XP_006842060.1	69	59	18	0	65	123	190	248	5.2e-17	89.74	uncharacterized protein LOC18431877 [Amborella trichopoda]
isotig46013	54.745	2.43694	0.59073	4.1253	3.70248e-05	0.000583799	IPR020966	Aluminum-activated malate transporter	NA		XP_010275268.1	41	503	279	6	32	528	2	495	4.5e-102	375.94	PREDICTED: aluminum-activated malate transporter 12-like [Nelumbo nucifera]
isotig51435	304.33	2.42765	0.380961	6.37245	1.86027e-10	1.90335e-08	IPR013094|IPR029058	Alpha/beta hydrolase fold-3|Alpha/Beta hydrolase fold	NA		XP_006363152.1	37	296	160	5	1	287	49	328	2.1e-49	199.52	PREDICTED: probable carboxylesterase 17 [Solanum tuberosum]
isotig98355	8.45261	2.42427	0.851919	2.84566	0.00443188	0.0279381	no IPR		NA				0
unigene49083	444.554	2.42274	0.354018	6.84357	7.72418e-12	1.16149e-09	IPR002022|IPR011050|IPR012334|IPR018082	Pectate lyase|Pectin lyase fold/virulence factor|Pectin lyase fold|AmbAllergen	00040	Pentose and glucuronate interconversions	XP_021595394.1	74	382	97	0	48	429	69	450	5.7e-178	627.48	probable pectate lyase 8 [Manihot esculenta]
isotig49844	649.197	2.41718	0.420763	5.74474	9.20603e-09	5.68708e-07	IPR008889|IPR039609	VQ|VQ motif-containing protein 15/22	NA				0
unigene26705	53.5808	2.40945	0.740038	3.25584	0.00113056	0.00951136	no IPR		NA		XP_006379926.2	47	134	63	3	5	131	128	261	9.3e-30	132.11	uncharacterized protein LOC7494768 [Populus trichocarpa]
isotig83313	37.4259	2.40897	0.801968	3.00383	0.00266606	0.0188107	IPR004046|IPR010987|IPR036282	Glutathione S-transferase, C-terminal|Glutathione S-transferase, C-terminal-like|Glutathione S-transferase, C-terminal domain superfamily	00982	Drug metabolism - cytochrome P450	XP_020094800.1	42	97	51	2	11	104	125	219	8.8e-12	72.4	glutathione S-transferase U18-like [Ananas comosus]
unigene202314	10.098	2.40257	0.848363	2.83201	0.00462568	0.0289122	no IPR		NA				0
DN58031_c0_g1_i3	21.5471	2.4025	0.437864	5.48686	4.09147e-08	1.97996e-06	no IPR		NA				0
unigene76329	191.884	2.39931	0.472946	5.07312	3.91355e-07	1.34642e-05	IPR004838|IPR004839|IPR015421|IPR015424	Aminotransferases, class-I, pyridoxal-phosphate-binding site|Aminotransferase, class I/classII|Pyridoxal phosphate-dependent transferase, major domain|Pyridoxal phosphate-dependent transferase	00270	Cysteine and methionine metabolism	XP_015889144.2	67	121	39	0	5	125	205	325	1.1e-40	168.32	1-aminocyclopropane-1-carboxylate synthase 7 [Ziziphus jujuba]
isotig64114	1188.36	2.39827	0.691314	3.46914	0.000522125	0.00512091	IPR001153|IPR018226|IPR036908	Barwin domain|Barwin, conserved site|RlpA-like domain superfamily	NA		XP_024516554.1	64	117	40	1	32	148	25	139	2.8e-39	163.7	pathogenesis-related protein PR-4 [Selaginella moellendorffii]
unigene14988	232.087	2.3971	0.575094	4.16819	3.07032e-05	0.000500241	IPR001623|IPR036869	DnaJ domain|Chaperone J-domain superfamily	NA		XP_002510545.1	42	122	70	0	56	177	50	171	7.6e-20	99.75	chaperone protein dnaJ 11, chloroplastic [Ricinus communis]
unigene56017	1553.89	2.39697	0.459529	5.21615	1.82681e-07	7.06953e-06	IPR000726|IPR023346	Glycoside hydrolase, family 19, catalytic|Lysozyme-like domain superfamily	00520	Amino sugar and nucleotide sugar metabolism	XP_002448104.2	60	55	22	0	59	113	113	167	4.5e-13	76.64	endochitinase A [Sorghum bicolor]
unigene110083	35.3288	2.39463	0.655595	3.65261	0.000259592	0.0028941	IPR001611|IPR032675	Leucine-rich repeat|Leucine-rich repeat domain superfamily	NA		XP_023004789.1	62	150	56	1	1	149	346	495	5e-44	179.49	putative leucine-rich repeat receptor-like serine/threonine-protein kinase At2g24130 [Cucurbita maxima]
unigene4814	86.2131	2.39413	0.648059	3.6943	0.000220491	0.00252484	no IPR		NA				0
unigene40728	152.746	2.37085	0.420128	5.64316	1.66954e-08	9.40864e-07	IPR003347	JmjC domain	NA		XP_019195547.1	49	553	258	12	115	646	501	1050	8e-148	528.48	PREDICTED: lysine-specific demethylase JMJ25-like isoform X1 [Ipomoea nil]
unigene73947	229.373	2.36893	0.719439	3.29275	0.00099213	0.00859625	IPR000823|IPR002016|IPR010255|IPR019794	Plant peroxidase|Haem peroxidase|Haem peroxidase superfamily|Peroxidase, active site	00940	Phenylpropanoid biosynthesis	XP_016436247.1	68	119	37	0	12	130	13	131	2.1e-42	174.1	PREDICTED: peroxidase N1-like [Nicotiana tabacum]
unigene31714	353.705	2.3684	0.499232	4.74408	2.09453e-06	5.45782e-05	no IPR		NA		XP_015972613.1	61	234	85	4	27	258	1	230	1.3e-76	289.66	pathogenesis-related protein 5-like [Arachis duranensis]
isotig18248	42.2857	2.36677	0.620437	3.81468	0.00013636	0.00170593	IPR001611|IPR013210|IPR032675	Leucine-rich repeat|Leucine-rich repeat-containing N-terminal, plant-type|Leucine-rich repeat domain superfamily	04016	MAPK signaling pathway - plant	XP_024041895.1	46	296	154	2	93	385	143	438	2.1e-56	223.4	probable leucine-rich repeat receptor-like protein kinase At1g35710 [Citrus clementina]
isotig59963	40.9974	2.36601	0.619943	3.81649	0.000135364	0.00169623	IPR000907|IPR013819|IPR036226	Lipoxygenase|Lipoxygenase, C-terminal|Lipoxigenase, C-terminal domain superfamily	00591	Linoleic acid metabolism	XP_019709780.1	65	227	79	0	2	228	625	851	1.3e-84	315.85	PREDICTED: LOW QUALITY PROTEIN: probable linoleate 9S-lipoxygenase 5 [Elaeis guineensis]
isotig36992	48.2275	2.36369	0.517923	4.56379	5.02387e-06	0.000114886	no IPR		NA				0
isotig78689	39.0561	2.36302	0.632914	3.73356	0.000188791	0.00221787	IPR001245|IPR011009	Serine-threonine/tyrosine-protein kinase, catalytic domain|Protein kinase-like domain superfamily	04064	NF-kappa B signaling pathway	XP_021850832.1	45	127	69	0	1	127	522	648	6.2e-26	119.4	probable LRR receptor-like serine/threonine-protein kinase At3g47570 [Spinacia oleracea]
unigene15154	239.848	2.36006	0.744607	3.16953	0.00152684	0.012059	no IPR		NA		XP_006854676.1	41	201	115	2	10	209	6	205	2.1e-37	158.69	NDR1/HIN1-like protein 12 [Amborella trichopoda]
isotig107761	29.1555	2.35505	0.634339	3.71261	0.000205132	0.0023826	IPR002902|IPR038408	Gnk2-homologous domain|Gnk2-homologous domain superfamily	04064	NF-kappa B signaling pathway	XP_026404475.1	40	100	55	2	10	105	74	172	6.7e-12	72.79	cysteine-rich receptor-like protein kinase 10 [Papaver somniferum]
unigene30826	59.1402	2.34644	0.396086	5.92407	3.14074e-09	2.21548e-07	no IPR		NA				0
unigene9926	16.7612	2.34617	0.549114	4.27264	1.9317e-05	0.000341437	IPR000073|IPR029058	Alpha/beta hydrolase fold-1|Alpha/Beta hydrolase fold	NA		XP_022775230.1	44	264	130	4	10	265	18	272	2.8e-55	218.78	methylesterase 3-like [Durio zibethinus]
unigene108189	250.663	2.34231	0.392662	5.96521	2.44316e-09	1.77756e-07	IPR010255|IPR019791|IPR037120	Haem peroxidase superfamily|Haem peroxidase, animal type|Haem peroxidase domain superfamily, animal type	00592	alpha-Linolenic acid metabolism	XP_006836681.3	73	106	28	0	1	106	102	207	2.1e-42	174.1	LOW QUALITY PROTEIN: alpha-dioxygenase 1 [Amborella trichopoda]
unigene93896	559.941	2.34018	0.387265	6.04284	1.51426e-09	1.17579e-07	IPR001471|IPR016177|IPR017392|IPR036955	AP2/ERF domain|DNA-binding domain superfamily|AP2/ERF transcription factor ERF/PTI6|AP2/ERF domain superfamily	NA		XP_022953800.1	41	92	51	1	35	126	48	136	1.1e-09	65.47	ethylene-responsive transcription factor RAP2-12-like [Cucurbita moschata]
isotig26462	110.618	2.33979	0.848672	2.75701	0.00583334	0.034781	IPR008395|IPR014002	Agenet-like domain|Agenet domain, plant type	NA		XP_004309084.1	38	142	83	2	2	143	161	298	1.8e-20	102.83	PREDICTED: uncharacterized protein LOC101298667 [Fragaria vesca subsp. vesca]
unigene18542	304.391	2.33792	0.361297	6.47092	9.74091e-11	1.09589e-08	no IPR		NA				0
isotig46900	1568.41	2.33743	0.727679	3.21218	0.00131734	0.0106976	no IPR		00040	Pentose and glucuronate interconversions	XP_002266099.1	51	432	199	5	37	460	36	463	4.6e-123	445.28	PREDICTED: polygalacturonase At1g48100 [Vitis vinifera]
unigene15095	299.847	2.33623	0.529735	4.41018	1.03286e-05	0.000207555	IPR001117|IPR008972	Multicopper oxidase, type 1|Cupredoxin	00053	Ascorbate and aldarate metabolism	XP_016442233.1	49	89	45	0	2	90	274	362	1.6e-18	94.74	PREDICTED: L-ascorbate oxidase-like [Nicotiana tabacum]
unigene14178	14.8148	2.33468	0.537734	4.3417	1.41383e-05	0.000267379	no IPR		NA		XP_021651195.1	47	44	19	1	77	120	272	311	0.000864	45.82	uncharacterized protein LOC110643220 [Hevea brasiliensis]
isotig45645	104.882	2.32949	0.714206	3.26166	0.00110764	0.00937126	IPR008480	Protein of unknown function DUF761, plant	NA		XP_021288327.1	38	91	56	0	227	317	147	237	1.5e-09	67.4	uncharacterized protein LOC110419557 [Herrania umbratica]
unigene54778	34.0722	2.32863	0.493613	4.71752	2.38741e-06	6.05715e-05	IPR036465	von Willebrand factor A-like domain superfamily	NA		XP_019458308.1	56	109	46	1	2	110	380	487	1.1e-25	118.63	PREDICTED: uncharacterized protein LOC109358502 [Lupinus angustifolius]
unigene639	317.9	2.3277	0.531698	4.37787	1.19845e-05	0.000233524	no IPR		NA		XP_024515362.1	54	124	51	2	55	173	12	134	2.8e-32	140.97	uncharacterized protein LOC112340718 [Selaginella moellendorffii]
unigene27681	41.4492	2.32696	0.5335	4.36169	1.29063e-05	0.000248501	no IPR		NA				0
unigene10722	19.9385	2.32665	0.460378	5.05378	4.33149e-07	1.45853e-05	no IPR		NA				0
unigene31642	11.8452	2.32196	0.625134	3.71434	0.000203737	0.00236885	no IPR		NA		XP_021908833.1	38	97	51	3	52	144	74	165	2.9e-05	50.83	uncharacterized protein LOC110822903 [Carica papaya]
unigene49596	5.81723	2.31972	0.713202	3.25254	0.0011438	0.00959423	IPR002921|IPR029058	Fungal lipase-like domain|Alpha/Beta hydrolase fold	NA		XP_020086957.1	64	168	54	2	1	163	264	431	3.1e-60	234.19	phospholipase A1-Igamma1, chloroplastic-like isoform X1 [Ananas comosus]
unigene143836	54.1474	2.31866	0.416556	5.56625	2.60279e-08	1.34594e-06	IPR013094|IPR029058	Alpha/beta hydrolase fold-3|Alpha/Beta hydrolase fold	NA		XP_006363152.1	42	217	109	4	16	225	43	251	1.6e-44	182.96	PREDICTED: probable carboxylesterase 17 [Solanum tuberosum]
isotig52813	108.395	2.31793	0.770754	3.00736	0.00263528	0.0186332	IPR041266	EDS1, EP domain	04626	Plant-pathogen interaction	XP_021615549.1	44	167	85	4	2	165	355	516	8.5e-30	134.04	protein EDS1B-like [Manihot esculenta]
isotig72621	517.001	2.31561	0.401928	5.76127	8.34832e-09	5.21999e-07	IPR005123|IPR026992|IPR027443	Oxoglutarate/iron-dependent dioxygenase|Non-haem dioxygenase N-terminal domain|Isopenicillin N synthase-like	00270	Cysteine and methionine metabolism	XP_020524572.1	52	211	87	4	1	205	1	204	7.7e-53	209.92	1-aminocyclopropane-1-carboxylate oxidase [Amborella trichopoda]
unigene24554	45.997	2.31305	0.785243	2.94565	0.00322281	0.0218152	IPR003613|IPR011989|IPR013083|IPR016024	U box domain|Armadillo-like helical|Zinc finger, RING/FYVE/PHD-type|Armadillo-type fold	NA		XP_008346772.1	39	399	231	6	13	407	19	412	6.9e-85	318.16	PREDICTED: E3 ubiquitin-protein ligase PUB23-like [Malus domestica]
isotig49502	253.537	2.31221	0.288179	8.02351	1.02764e-15	3.72684e-13	IPR007650	Zf-FLZ domain	NA		XP_002284674.1	40	116	63	2	102	214	276	388	1.6e-17	92.82	PREDICTED: uncharacterized protein LOC100247517 [Vitis vinifera]
isotig58959	153.76	2.31184	0.366486	6.30812	2.82443e-10	2.72081e-08	IPR001841|IPR013083	Zinc finger, RING-type|Zinc finger, RING/FYVE/PHD-type	NA		XP_017250161.1	50	112	53	1	56	164	67	178	6.4e-26	120.17	PREDICTED: RING-H2 finger protein ATL74-like [Daucus carota subsp. sativus]
isotig25839	1135.48	2.30937	0.526185	4.38889	1.13928e-05	0.000223548	IPR003663|IPR005828|IPR005829|IPR020846|IPR036259	Sugar/inositol transporter|Major facilitator, sugar transporter-like|Sugar transporter, conserved site|Major facilitator superfamily domain|MFS transporter superfamily	NA		XP_010247407.1	64	578	202	4	1	575	1	576	6.1e-216	754.21	PREDICTED: probable inositol transporter 2 [Nelumbo nucifera]
isotig56738	57.1874	2.30924	0.730561	3.16092	0.00157273	0.0123518	IPR007770	Protein DMP	NA		XP_010242558.1	43	184	101	2	2	185	3	183	2.4e-32	141.74	PREDICTED: uncharacterized protein LOC104586881 [Nelumbo nucifera]
isotig31330	267.613	2.3081	0.532795	4.33207	1.47717e-05	0.00027681	IPR001841|IPR013083	Zinc finger, RING-type|Zinc finger, RING/FYVE/PHD-type	NA		XP_010252063.1	48	115	58	1	76	189	48	162	2.7e-26	122.48	PREDICTED: RING-H2 finger protein ATL74 [Nelumbo nucifera]
unigene44676	6602.43	2.30509	0.589788	3.90833	9.29371e-05	0.00124506	IPR001938|IPR017949|IPR037176	Thaumatin family|Thaumatin, conserved site|Osmotin/thaumatin-like superfamily	NA		XP_006853304.1	49	230	111	2	8	233	2	230	5.7e-59	230.72	thaumatin-like protein 1 [Amborella trichopoda]
isotig52408	3045.33	2.3018	0.436925	5.26819	1.37777e-07	5.68558e-06	IPR010255|IPR019791|IPR037120	Haem peroxidase superfamily|Haem peroxidase, animal type|Haem peroxidase domain superfamily, animal type	00592	alpha-Linolenic acid metabolism	XP_010254457.1	71	337	95	0	1	337	306	642	2.4e-146	521.93	PREDICTED: alpha-dioxygenase 1-like [Nelumbo nucifera]
isotig43802	3015.37	2.30161	0.568687	4.04724	5.18252e-05	0.000776647	IPR000070|IPR011050|IPR012334|IPR033131	Pectinesterase, catalytic|Pectin lyase fold/virulence factor|Pectin lyase fold|Pectinesterase, Asp active site	00040	Pentose and glucuronate interconversions	XP_022754957.1	71	376	105	1	10	381	6	381	3.2e-158	561.61	probable pectinesterase 53 isoform X2 [Durio zibethinus]
isotig125801	9.66043	2.29635	0.758619	3.02701	0.00246986	0.0176732	IPR000719|IPR011009|IPR017441	Protein kinase domain|Protein kinase-like domain superfamily|Protein kinase, ATP binding site	04016	MAPK signaling pathway - plant	XP_009409727.1	49	73	31	1	32	98	5	77	9.7e-11	68.94	PREDICTED: mitogen-activated protein kinase kinase kinase ANP1-like [Musa acuminata subsp. malaccensis]
isotig30390	515.167	2.29342	0.308567	7.4325	1.06566e-13	2.38044e-11	IPR001576|IPR015824|IPR036043	Phosphoglycerate kinase|Phosphoglycerate kinase, N-terminal|Phosphoglycerate kinase superfamily	00010|00710	Glycolysis / Gluconeogenesis|Carbon fixation in photosynthetic organisms	XP_024387258.1	77	449	103	0	12	460	17	465	5.1e-204	714.15	uncharacterized protein LOC112287890 [Physcomitrella patens]
unigene75906	25.4108	2.29296	0.565471	4.05496	5.01439e-05	0.000757713	IPR003337|IPR023214|IPR036412	Trehalose-phosphatase|HAD superfamily|HAD-like superfamily	00500	Starch and sucrose metabolism	XP_010261540.1	77	104	23	0	19	122	56	159	1.1e-41	171.78	PREDICTED: probable trehalose-phosphate phosphatase C [Nelumbo nucifera]
unigene204106	12.5021	2.29274	0.850252	2.69655	0.00700629	0.039929	no IPR		NA		XP_026428269.1	35	81	50	1	27	107	289	367	3.5e-05	50.45	ATP-dependent DNA helicase pfh1-like [Papaver somniferum]
isotig49787	115.024	2.29266	0.570567	4.01822	5.86395e-05	0.000855881	IPR001611|IPR032675	Leucine-rich repeat|Leucine-rich repeat domain superfamily	04016	MAPK signaling pathway - plant	XP_015159468.1	41	155	90	0	1	155	177	331	1.8e-26	124.02	PREDICTED: probable LRR receptor-like serine/threonine-protein kinase At4g08850 [Solanum tuberosum]
isotig56602	1492.33	2.29113	0.368121	6.22386	4.85073e-10	4.39271e-08	IPR000677|IPR001223|IPR001579|IPR017853	2S globulin|Glycoside hydrolase family 18, catalytic domain|Glycoside hydrolase, chitinase active site|Glycoside hydrolase superfamily	00520	Amino sugar and nucleotide sugar metabolism	XP_008786073.1	69	279	82	1	2	280	25	301	9.6e-113	409.84	chitinase 2-like [Phoenix dactylifera]
isotig35152	9.47782	2.29004	0.802547	2.85346	0.00432454	0.027395	no IPR		NA		XP_009355793.1	54	100	44	1	97	194	127	226	4.5e-20	100.91	PREDICTED: uncharacterized protein LOC103946738 [Pyrus x bretschneideri]
isotig48055	18.8905	2.28908	0.850831	2.69041	0.00713649	0.0405361	IPR002921|IPR029058	Fungal lipase-like domain|Alpha/Beta hydrolase fold	NA		XP_015901348.2	55	173	74	2	24	196	148	317	1.1e-50	202.6	uncharacterized protein LOC107434392 [Ziziphus jujuba]
unigene66144	38.7443	2.28757	0.58222	3.92905	8.5282e-05	0.00116066	IPR003480|IPR023213	Transferase|Chloramphenicol acetyltransferase-like domain superfamily	NA		XP_027365767.1	67	106	34	0	2	107	3	108	3.3e-35	150.21	benzyl alcohol O-benzoyltransferase [Abrus precatorius]
unigene8345	194.805	2.28626	0.453674	5.03943	4.66909e-07	1.54431e-05	IPR001106|IPR005922|IPR008948|IPR023144	Aromatic amino acid lyase|Phenylalanine ammonia-lyase|L-Aspartase-like|Phenylalanine ammonia-lyase, shielding domain superfamily	00360|00940	Phenylalanine metabolism|Phenylpropanoid biosynthesis	XP_020084519.1	70	396	112	2	5	397	224	618	5e-157	557.75	LOW QUALITY PROTEIN: phenylalanine ammonia-lyase-like [Ananas comosus]
PUT-6014	5.23274	2.28326	0.776218	2.94151	0.00326612	0.0220515	IPR011009|IPR013210|IPR032675	Protein kinase-like domain superfamily|Leucine-rich repeat-containing N-terminal, plant-type|Leucine-rich repeat domain superfamily	04016	MAPK signaling pathway - plant	XP_010664964.2	53	75	35	0	66	140	81	155	5.9e-16	86.27	PREDICTED: probable LRR receptor-like serine/threonine-protein kinase At3g47570 [Vitis vinifera]
unigene13347	3.53827	2.28046	0.78258	2.91402	0.00356805	0.0235623	no IPR		NA		XP_011624245.1	41	79	40	3	32	108	11	85	1.2e-05	51.99	transmembrane protein 230 [Amborella trichopoda]
isotig56587	3219.66	2.28008	0.438675	5.19765	2.01824e-07	7.68505e-06	IPR004313|IPR011051|IPR014710|IPR027496	Acireductone dioxygenase ARD family|RmlC-like cupin domain superfamily|RmlC-like jelly roll fold|1,2-dihydroxy-3-keto-5-methylthiopentene dioxygenase, eukaryotes	00270	Cysteine and methionine metabolism	XP_006838948.1	73	187	47	1	1	184	11	197	5.5e-83	309.69	1,2-dihydroxy-3-keto-5-methylthiopentene dioxygenase 2 [Amborella trichopoda]
unigene26984	118.208	2.27899	0.788721	2.88948	0.0038588	0.0250688	IPR004926	Late embryogenesis abundant protein, LEA_3 subgroup	NA		XP_006840483.1	75	32	8	0	84	115	59	90	3.5e-08	60.46	late embryogenesis abundant protein Lea5 [Amborella trichopoda]
unigene44872	13133.2	2.27834	0.262745	8.67129	4.27239e-18	2.5327e-15	IPR006424|IPR020828|IPR020829|IPR020830|IPR020831|IPR036291	Glyceraldehyde-3-phosphate dehydrogenase, type I|Glyceraldehyde 3-phosphate dehydrogenase, NAD(P) binding domain|Glyceraldehyde 3-phosphate dehydrogenase, catalytic domain|Glyceraldehyde 3-phosphate dehydrogenase, active site|Glyceraldehyde/Erythrose phosphate dehydrogenase family|NAD(P)-binding domain superfamily	00010|00710|04066	Glycolysis / Gluconeogenesis|Carbon fixation in photosynthetic organisms|HIF-1 signaling pathway	XP_023882741.1	85	334	49	0	5	338	2	335	9.7e-164	579.71	glyceraldehyde-3-phosphate dehydrogenase, cytosolic-like [Quercus suber]
isotig51667	10.3274	2.27778	0.569326	4.00083	6.31199e-05	0.000907525	no IPR		NA		XP_021278898.1	65	238	70	3	7	242	169	396	3.6e-81	304.68	probable protein phosphatase 2C 25 [Herrania umbratica]
unigene92568	18.6153	2.27622	0.83684	2.72002	0.00652787	0.0378604	no IPR		NA		XP_020537200.1	39	100	47	5	41	126	78	177	8e-05	49.29	uncharacterized protein LOC110010106 [Jatropha curcas]
unigene23266	100.394	2.27528	0.317045	7.17652	7.151e-13	1.35237e-10	no IPR		NA		XP_018859033.1	42	129	70	2	2	127	99	226	9.9e-24	112.08	PREDICTED: NDR1/HIN1-Like protein 3-like [Juglans regia]
unigene23045	41.7079	2.27493	0.663016	3.43119	0.000600937	0.00572613	IPR025322	Protein of unknown function DUF4228, plant	NA		XP_021641029.1	43	87	49	0	39	125	24	110	4.8e-15	83.19	uncharacterized protein LOC110635854 [Hevea brasiliensis]
unigene199681	1025.98	2.26837	0.65945	3.43979	0.000582167	0.00559062	IPR000823|IPR002016|IPR010255	Plant peroxidase|Haem peroxidase|Haem peroxidase superfamily	00940	Phenylpropanoid biosynthesis	XP_023924257.1	66	138	44	1	1	136	186	323	9.7e-48	191.82	peroxidase 25 [Quercus suber]
isotig80552	181.504	2.26716	0.723462	3.13377	0.00172576	0.0133129	IPR041266	EDS1, EP domain	04626	Plant-pathogen interaction	XP_011042644.1	46	113	56	2	3	113	408	518	7.5e-24	112.46	PREDICTED: lipase-like PAD4 [Populus euphratica]
isotig70396	62.6302	2.267	0.525482	4.31413	1.6023e-05	0.000295207	IPR007117|IPR036749	Expansin, cellulose-binding-like domain|Expansin, cellulose-binding-like domain superfamily	NA		XP_008784689.1	62	100	36	1	2	99	159	258	3.2e-30	133.65	expansin-like B1 [Phoenix dactylifera]
isotig30232	431.272	2.26498	0.557493	4.0628	4.8487e-05	0.000735923	IPR002022|IPR006626|IPR011050|IPR012334|IPR018082	Pectate lyase|Parallel beta-helix repeat|Pectin lyase fold/virulence factor|Pectin lyase fold|AmbAllergen	00040	Pentose and glucuronate interconversions	XP_006591479.1	65	372	124	2	66	437	35	402	7.2e-144	514.23	probable pectate lyase 5 [Glycine max]
unigene21359	2809.86	2.26488	0.415159	5.45545	4.88494e-08	2.31311e-06	no IPR		NA				0
isotig49908	25.5921	2.26209	0.776994	2.91134	0.00359884	0.0237097	no IPR		NA				0
unigene6281	4786.04	2.25406	0.520961	4.32673	1.51337e-05	0.00028222	no IPR		NA		XP_017239037.1	46	389	193	7	34	407	63	449	1.3e-83	313.92	PREDICTED: uncharacterized acetyltransferase At3g50280-like [Daucus carota subsp. sativus]
isotig90766	379.163	2.25213	0.416677	5.40498	6.48154e-08	2.97764e-06	IPR010255|IPR019791|IPR037120	Haem peroxidase superfamily|Haem peroxidase, animal type|Haem peroxidase domain superfamily, animal type	00592	alpha-Linolenic acid metabolism	XP_010551888.1	65	139	46	1	30	168	8	144	3.7e-47	190.27	PREDICTED: alpha-dioxygenase 1 isoform X1 [Tarenaya hassleriana]
isotig43831	475.421	2.25173	0.442748	5.08582	3.6605e-07	1.27071e-05	IPR010255|IPR019791|IPR034815|IPR037120	Haem peroxidase superfamily|Haem peroxidase, animal type|Alpha-dioxygenase|Haem peroxidase domain superfamily, animal type	00592	alpha-Linolenic acid metabolism	XP_010254457.1	66	640	210	2	3	640	4	642	2.6e-260	901.74	PREDICTED: alpha-dioxygenase 1-like [Nelumbo nucifera]
isotig53068	840.322	2.25067	0.46276	4.86358	1.15284e-06	3.29355e-05	IPR000726|IPR001002|IPR016283|IPR018371|IPR023346|IPR036861	Glycoside hydrolase, family 19, catalytic|Chitin-binding, type 1|Glycoside hydrolase, family 19|Chitin-binding, type 1, conserved site|Lysozyme-like domain superfamily|Endochitinase-like superfamily	00520	Amino sugar and nucleotide sugar metabolism	XP_004976079.1	55	251	109	2	25	274	26	274	9.3e-81	303.52	endochitinase A [Setaria italica]
unigene46335	187.65	2.2483	0.430261	5.22543	1.73755e-07	6.81446e-06	no IPR		NA				0
isotig49160	22.7632	2.24562	0.488543	4.59656	4.29513e-06	0.000100686	IPR023214|IPR036412|IPR041492	HAD superfamily|HAD-like superfamily|Haloacid dehalogenase-like hydrolase	NA		XP_009415347.1	64	142	51	0	9	150	48	189	2.2e-50	201.06	PREDICTED: haloacid dehalogenase-like hydrolase domain-containing protein Sgpp [Musa acuminata subsp. malaccensis]
unigene9616	10549.2	2.2397	0.374839	5.97511	2.29935e-09	1.69976e-07	IPR011766|IPR012000|IPR012001|IPR012110|IPR029035|IPR029061	Thiamine pyrophosphate enzyme, C-terminal TPP-binding|Thiamine pyrophosphate enzyme, central domain|Thiamine pyrophosphate enzyme, N-terminal TPP-binding domain|Thiamine pyrophosphate (TPP)-dependent enzyme|DHS-like NAD/FAD-binding domain superfamily|Thiamin diphosphate-binding fold	00010	Glycolysis / Gluconeogenesis	XP_015897253.1	79	609	117	2	1	607	1	605	6.9e-287	989.95	pyruvate decarboxylase 2 [Ziziphus jujuba]
isotig49789	216.529	2.23803	0.528412	4.23539	2.2816e-05	0.000390532	IPR001106|IPR008948	Aromatic amino acid lyase|L-Aspartase-like	00940	Phenylpropanoid biosynthesis	XP_018845408.1	82	237	42	0	37	273	31	267	1.1e-109	400.59	PREDICTED: phenylalanine ammonia-lyase-like [Juglans regia]
isotig72301	117.257	2.23708	0.479076	4.66957	3.01837e-06	7.42572e-05	no IPR		NA				0
unigene19153	110.601	2.23706	0.343469	6.51313	7.3601e-11	8.65964e-09	IPR000907|IPR001246|IPR013819|IPR020833|IPR020834|IPR036226	Lipoxygenase|Lipoxygenase, plant|Lipoxygenase, C-terminal|Lipoxygenase, iron binding site|Lipoxygenase, conserved site|Lipoxigenase, C-terminal domain superfamily	00591	Linoleic acid metabolism	XP_011021548.1	67	502	163	2	1	501	381	881	5e-200	701.05	PREDICTED: probable linoleate 9S-lipoxygenase 5 isoform X1 [Populus euphratica]
isotig34016	13.8592	2.23543	0.473585	4.72023	2.35579e-06	5.98677e-05	IPR025322	Protein of unknown function DUF4228, plant	NA		XP_023898546.1	39	128	69	4	1	128	1	120	9.3e-13	76.64	uncharacterized protein LOC112010437 [Quercus suber]
isotig48926	57.756	2.23506	0.434507	5.14389	2.69105e-07	9.81706e-06	IPR006904	Protein of unknown function DUF716 (TMEM45)	NA		XP_006849565.1	56	294	121	2	1	294	1	287	1.1e-89	333.57	transmembrane protein 45B [Amborella trichopoda]
isotig63764	157.537	2.22982	0.440947	5.05688	4.26162e-07	1.44247e-05	IPR015345|IPR016164|IPR016169|IPR016170|IPR036318	Cytokinin dehydrogenase 1, FAD/cytokinin binding domain|FAD-linked oxidase-like, C-terminal|FAD-binding, type PCMH, subdomain 2|Cytokinin dehydrogenase, C-terminal domain superfamily|FAD-binding, type PCMH-like superfamily	00908	Zeatin biosynthesis	XP_021614163.1	65	285	92	3	1	281	187	470	1.6e-104	382.49	cytokinin dehydrogenase 5-like isoform X1 [Manihot esculenta]
unigene31547	99.9748	2.22907	0.345978	6.44281	1.1728e-10	1.2958e-08	no IPR		NA				0
unigene185091	7.62424	2.2277	0.715914	3.11169	0.00186018	0.0141002	no IPR		NA				0
unigene34108	31.589	2.22369	0.717724	3.09825	0.00194667	0.0146254	IPR001902|IPR002645|IPR011547|IPR030311|IPR036513	SLC26A/SulP transporter|STAS domain|SLC26A/SulP transporter domain|Sulfate transporter 3.1/3.2|STAS domain superfamily	NA		XP_016565413.1	60	621	244	1	15	632	21	641	4.3e-218	761.53	PREDICTED: sulfate transporter 3.1-like isoform X1 [Capsicum annuum]
unigene93763	17.4559	2.21455	0.781863	2.8324	0.00461995	0.0288932	IPR001902|IPR002645|IPR011547|IPR030311|IPR036513	SLC26A/SulP transporter|STAS domain|SLC26A/SulP transporter domain|Sulfate transporter 3.1/3.2|STAS domain superfamily	NA		XP_019260375.1	52	227	108	0	1	227	411	637	2e-59	232.26	PREDICTED: sulfate transporter 3.1-like isoform X1 [Nicotiana attenuata]
isotig56593	68.2269	2.21334	0.789941	2.8019	0.00508023	0.031171	IPR001929|IPR006045|IPR011051|IPR014710|IPR019780	Germin|Cupin 1|RmlC-like cupin domain superfamily|RmlC-like jelly roll fold|Germin, manganese binding site	NA		XP_024528917.1	52	216	100	1	4	217	3	218	2e-60	235.34	germin-like protein 1-3 [Selaginella moellendorffii]
unigene98329	93.5491	2.21247	0.464157	4.76665	1.87314e-06	4.94784e-05	IPR001106|IPR008948|IPR022313|IPR024083	Aromatic amino acid lyase|L-Aspartase-like|Phenylalanine/histidine ammonia-lyases, active site|Fumarase/histidase, N-terminal	00940	Phenylpropanoid biosynthesis	XP_006647543.1	63	250	87	1	7	252	5	254	7.1e-80	300.44	PREDICTED: phenylalanine ammonia-lyase-like [Oryza brachyantha]
DN92754_c0_g1_i1	3.80657	2.20875	0.835552	2.64346	0.00820636	0.0452944	no IPR		NA				0
isotig55798	224.611	2.20799	0.465118	4.74717	2.06287e-06	5.39355e-05	IPR000719|IPR008271|IPR011009	Protein kinase domain|Serine/threonine-protein kinase, active site|Protein kinase-like domain superfamily	04064	NF-kappa B signaling pathway	XP_019183442.1	54	151	69	0	11	161	461	611	7e-43	176.79	PREDICTED: cysteine-rich receptor-like protein kinase 42 [Ipomoea nil]
isotig57101	25665.4	2.19861	0.368048	5.97371	2.31911e-09	1.70451e-07	IPR001938|IPR017949|IPR037176	Thaumatin family|Thaumatin, conserved site|Osmotin/thaumatin-like superfamily	NA		ADB97927.1	94	233	13	0	86	784	1	233	1e-131	478.79	thaumatin-like protein L3 [Pinus monticola]
isotig31312	1109.24	2.19758	0.374142	5.87365	4.26306e-09	2.88187e-07	IPR008030|IPR036291	NmrA-like domain|NAD(P)-binding domain superfamily	NA		XP_002971758.1	58	307	123	3	5	311	6	307	3.5e-101	371.7	bifunctional pinoresinol-lariciresinol reductase [Selaginella moellendorffii]
isotig79734	46.436	2.19599	0.703161	3.12302	0.00179004	0.0136821	IPR003657|IPR036576	WRKY domain|WRKY domain superfamily	NA		XP_022927982.1	57	110	47	0	36	145	69	178	3.1e-33	143.67	probable WRKY transcription factor 51 [Cucurbita moschata]
isotig68732	583.766	2.19416	0.625965	3.50524	0.000456201	0.00459571	IPR004873	BURP domain	NA		XP_010251282.1	31	158	104	2	1	158	446	599	1.8e-17	92.05	PREDICTED: polygalacturonase 1 beta-like protein 3 [Nelumbo nucifera]
unigene111530	15.3092	2.19362	0.55137	3.97849	6.93534e-05	0.000983842	IPR002035|IPR036465	von Willebrand factor, type A|von Willebrand factor A-like domain superfamily	NA		XP_017247920.1	59	157	60	1	4	160	218	371	4.8e-43	176.41	PREDICTED: uncharacterized protein LOC108219143 [Daucus carota subsp. sativus]
isotig57296	77.8818	2.19121	0.73095	2.99776	0.0027197	0.0190843	no IPR		NA				0
isotig70993	1454.78	2.19111	0.432577	5.06524	4.07889e-07	1.39551e-05	IPR006121|IPR036163	Heavy metal-associated domain, HMA|Heavy metal-associated domain superfamily	NA		XP_016744046.1	58	70	27	1	4	73	1	68	1e-15	85.5	PREDICTED: uncharacterized protein LOC107953299 [Gossypium hirsutum]
isotig48851	68.3249	2.18924	0.51587	4.24378	2.19791e-05	0.000379779	IPR008586	Protein of unknown function DUF868, plant	NA		XP_024516491.1	50	257	119	6	1	257	4	253	4.3e-71	271.55	uncharacterized protein LOC9642892 [Selaginella moellendorffii]
isotig68648	85.261	2.18775	0.354283	6.17515	6.61016e-10	5.75607e-08	no IPR		NA				0
unigene35682	12.0091	2.18572	0.502423	4.35035	1.3592e-05	0.000258315	IPR001932|IPR015655|IPR036457	PPM-type phosphatase domain|Protein phosphatase 2C family|PPM-type phosphatase domain superfamily	04658|04660	Th1 and Th2 cell differentiation|T cell receptor signaling pathway	XP_020686488.1	56	287	109	4	15	293	123	402	5.6e-85	317.78	probable protein phosphatase 2C 25 [Dendrobium catenatum]
unigene12774	311.996	2.18149	0.669815	3.25685	0.00112656	0.00949099	IPR000209|IPR003137|IPR015500|IPR023828|IPR034197|IPR036852|IPR041469	Peptidase S8/S53 domain|PA domain|Peptidase S8, subtilisin-related|Peptidase S8, subtilisin, Ser-active site|Cucumisin-like catalytic domain|Peptidase S8/S53 domain superfamily|Subtilisin-like protease, fibronectin type-III domain	NA		XP_021858819.1	49	625	302	7	25	644	160	778	1.4e-171	607.06	subtilisin-like protease SBT1.8 [Spinacia oleracea]
unigene32222	472.066	2.17936	0.362696	6.00878	1.86922e-09	1.41574e-07	no IPR		NA				0
isotig45411	709.864	2.17536	0.518797	4.19308	2.75187e-05	0.000456316	no IPR		00500	Starch and sucrose metabolism	XP_021609285.1	69	463	143	0	44	506	40	502	1.2e-193	679.86	endoglucanase 17 [Manihot esculenta]
unigene28049	42.7063	2.17456	0.488372	4.45268	8.48042e-06	0.000176633	IPR014977	WRC domain	NA		XP_010458173.1	38	89	55	0	45	133	20	108	2.4e-09	67.4	PREDICTED: lysine-specific demethylase JMJ25-like [Camelina sativa]
unigene21289	19.9276	2.1744	0.594127	3.65982	0.00025239	0.00282825	no IPR		NA				0
isotig66656	50.1359	2.17432	0.458694	4.74023	2.13472e-06	5.52518e-05	IPR002902|IPR038408	Gnk2-homologous domain|Gnk2-homologous domain superfamily	NA		XP_009602432.1	40	130	75	2	36	164	36	164	1.1e-21	106.3	PREDICTED: cysteine-rich repeat secretory protein 12-like [Nicotiana tomentosiformis]
unigene68965	148.344	2.17137	0.451298	4.81139	1.49887e-06	4.07445e-05	IPR004838|IPR004839|IPR015421|IPR015424	Aminotransferases, class-I, pyridoxal-phosphate-binding site|Aminotransferase, class I/classII|Pyridoxal phosphate-dependent transferase, major domain|Pyridoxal phosphate-dependent transferase	00270	Cysteine and methionine metabolism	XP_018819028.1	70	100	30	0	9	108	260	359	4.7e-34	146.36	PREDICTED: 1-aminocyclopropane-1-carboxylate synthase 7-like [Juglans regia]
isotig53714	85.8456	2.17005	0.66048	3.28557	0.00101776	0.00876354	IPR013210|IPR032675	Leucine-rich repeat-containing N-terminal, plant-type|Leucine-rich repeat domain superfamily	04626	Plant-pathogen interaction			0
unigene42925	11.5055	2.16855	0.699558	3.09988	0.001936	0.0145772	no IPR		NA				0
unigene47803	81.3083	2.16806	0.411168	5.27294	1.34253e-07	5.55503e-06	IPR004993	GH3 family	04075	Plant hormone signal transduction	XP_010062931.1	71	614	171	2	1	610	1	611	2.6e-263	911.75	PREDICTED: indole-3-acetic acid-amido synthetase GH3.6 [Eucalyptus grandis]
unigene29605	5147.06	2.16482	0.538721	4.01845	5.85813e-05	0.000855437	IPR024286|IPR029055	Domain of unknown function DUF3700|Nucleophile aminohydrolases, N-terminal	NA		XP_002284777.1	55	249	111	1	2	249	1	249	2e-71	272.32	PREDICTED: stem-specific protein TSJT1 [Vitis vinifera]
isotig51946	8.69268	2.16327	0.761535	2.84067	0.00450186	0.028304	IPR003544	Cytochrome c-type biogenesis protein CcmB	NA		YP_009472099.2	68	98	31	0	1	98	109	206	4.2e-30	133.26	cytochrome c biogenesis B (mitochondrion) [Arabidopsis thaliana]
isotig61457	12.0997	2.16142	0.55692	3.88103	0.000104017	0.00136851	IPR000626|IPR029071	Ubiquitin domain|Ubiquitin-like domain superfamily	NA		XP_020085275.1	36	85	54	0	64	148	78	162	8.3e-09	63.93	polyubiquitin-like [Ananas comosus]
isotig45297	7.36838	2.16116	0.770658	2.8043	0.00504256	0.0309831	IPR000719|IPR008271|IPR011009|IPR017441	Protein kinase domain|Serine/threonine-protein kinase, active site|Protein kinase-like domain superfamily|Protein kinase, ATP binding site	04064	NF-kappa B signaling pathway	XP_002284588.1	47	598	282	12	25	611	24	602	1.6e-150	536.95	PREDICTED: probable receptor-like protein kinase At1g11050 isoform X1 [Vitis vinifera]
unigene17064	137.804	2.16051	0.399861	5.40314	6.54831e-08	3.00384e-06	IPR000741|IPR013785|IPR029768	Fructose-bisphosphate aldolase, class-I|Aldolase-type TIM barrel|Fructose-bisphosphate aldolase class-I active site	00010|00030|00051|00680|00710	Glycolysis / Gluconeogenesis|Pentose phosphate pathway|Fructose and mannose metabolism|Methane metabolism|Carbon fixation in photosynthetic organisms	XP_010036726.1	86	358	49	0	1	358	1	358	7.5e-178	626.71	PREDICTED: fructose-bisphosphate aldolase 6, cytosolic [Eucalyptus grandis]
isotig54282	117.055	2.15896	0.485299	4.44873	8.63782e-06	0.000179185	IPR004183|IPR014436	Extradiol ring-cleavage dioxygenase, class III enzyme, subunit B|Extradiol aromatic ring-opening dioxygenase, DODA-type	00965	Betalain biosynthesis	XP_013707720.1	38	128	78	1	189	316	159	285	3.1e-20	102.83	extradiol ring-cleavage dioxygenase [Brassica napus]
unigene11285	155.852	2.15753	0.660704	3.2655	0.0010927	0.009275	IPR000209|IPR003137|IPR023828|IPR036852|IPR041469	Peptidase S8/S53 domain|PA domain|Peptidase S8, subtilisin, Ser-active site|Peptidase S8/S53 domain superfamily|Subtilisin-like protease, fibronectin type-III domain	NA		XP_012856439.1	49	538	257	6	1	532	246	775	6.2e-138	494.97	PREDICTED: subtilisin-like protease SBT1.7 [Erythranthe guttata]
unigene13691	23.3136	2.15433	0.598342	3.6005	0.000317609	0.0034209	no IPR		NA				0
unigene191118	49.6973	2.1494	0.611146	3.517	0.000436453	0.00442569	no IPR		NA		XP_016201470.1	55	45	20	0	41	85	46	90	6.4e-07	56.22	LOW QUALITY PROTEIN: ethylene-responsive transcription factor 2-like [Arachis ipaensis]
isotig33934	383.536	2.14751	0.428905	5.00695	5.53005e-07	1.77203e-05	no IPR		NA		XP_010519639.1	60	89	28	2	101	182	91	179	4.6e-19	97.83	PREDICTED: putative protein TPRXL [Tarenaya hassleriana]
isotig44843	605.99	2.14609	0.530151	4.04807	5.1642e-05	0.000775032	IPR000070|IPR011050|IPR012334|IPR033131	Pectinesterase, catalytic|Pectin lyase fold/virulence factor|Pectin lyase fold|Pectinesterase, Asp active site	00040	Pentose and glucuronate interconversions	XP_012076853.1	70	354	100	2	36	384	29	381	7.7e-147	523.86	probable pectinesterase 53 [Jatropha curcas]
isotig61520	4.9533	2.13962	0.802861	2.66499	0.00769899	0.0430256	no IPR		NA				0
isotig90804	311.491	2.13616	0.584399	3.65532	0.000256866	0.00287098	no IPR		NA				0
isotig52956	51.8696	2.13319	0.641706	3.32425	0.00088656	0.0078446	IPR017926|IPR029062	Glutamine amidotransferase|Class I glutamine amidotransferase-like	NA		XP_017970915.1	49	239	121	0	4	242	4	242	2.5e-60	235.34	PREDICTED: gamma-glutamyl peptidase 5 isoform X2 [Theobroma cacao]
unigene36712	87.1991	2.13242	0.816555	2.61149	0.00901492	0.048702	IPR004926	Late embryogenesis abundant protein, LEA_3 subgroup	NA		XP_006840483.1	47	70	35	1	36	103	23	92	6.3e-10	66.24	late embryogenesis abundant protein Lea5 [Amborella trichopoda]
isotig49040	655.799	2.13032	0.276358	7.70854	1.27266e-14	3.56646e-12	IPR003657|IPR036576	WRKY domain|WRKY domain superfamily	NA		XP_009415894.1	53	172	65	3	161	321	12	179	8.6e-42	174.48	PREDICTED: probable WRKY transcription factor 43 [Musa acuminata subsp. malaccensis]
isotig52629	66.703	2.1298	0.521806	4.0816	4.4727e-05	0.00068644	IPR000157|IPR035897	Toll/interleukin-1 receptor homology (TIR) domain|Toll/interleukin-1 receptor homology (TIR) domain superfamily	NA		XP_014509422.1	36	83	49	2	9	91	104	182	5.7e-08	59.69	TMV resistance protein N [Vigna radiata var. radiata]
isotig33834	175.607	2.12445	0.458628	4.63218	3.61835e-06	8.64645e-05	IPR002347|IPR036291	Short-chain dehydrogenase/reductase SDR|NAD(P)-binding domain superfamily	00902	Monoterpenoid biosynthesis	XP_017978508.1	45	166	88	2	20	185	10	173	1.7e-31	138.66	PREDICTED: (+)-neomenthol dehydrogenase [Theobroma cacao]
unigene1920	120.695	2.12312	0.546453	3.88527	0.000102215	0.00135115	IPR001841|IPR013083	Zinc finger, RING-type|Zinc finger, RING/FYVE/PHD-type	NA		XP_002454341.1	42	125	67	3	28	151	24	144	1.4e-17	92.43	RING-H2 finger protein ATL8 [Sorghum bicolor]
isotig51958	194.157	2.1227	0.784447	2.70599	0.00681017	0.0391442	IPR005123|IPR026992|IPR027443	Oxoglutarate/iron-dependent dioxygenase|Non-haem dioxygenase N-terminal domain|Isopenicillin N synthase-like	NA		XP_013459456.1	40	289	169	1	55	343	30	314	3.2e-56	222.63	flavonol synthase/flavanone 3-hydroxylase [Medicago truncatula]
isotig67409	175.981	2.121	0.334269	6.34517	2.22174e-10	2.22362e-08	no IPR		NA				0
unigene77618	9.4562	2.12008	0.685709	3.0918	0.00198944	0.0148814	IPR000008|IPR035892	C2 domain|C2 domain superfamily	NA		XP_008386890.1	79	73	15	0	49	121	1	73	1.1e-27	125.18	PREDICTED: protein QUIRKY [Malus domestica]
isotig49111	19.4631	2.11141	0.668678	3.15759	0.00159082	0.012459	IPR002213|IPR035595	UDP-glucuronosyl/UDP-glucosyltransferase|UDP-glycosyltransferase family, conserved site	NA		XP_003570831.2	34	392	243	7	26	406	91	480	1.9e-56	223.79	UDP-glycosyltransferase 91C1 [Brachypodium distachyon]
isotig44808	1057.8	2.11019	0.622555	3.38956	0.000700047	0.00648622	IPR001701|IPR008928|IPR012341|IPR033126	Glycoside hydrolase family 9|Six-hairpin glycosidase superfamily|Six-hairpin glycosidase-like superfamily|Glycosyl hydrolases family 9, Asp/Glu active sites	00500	Starch and sucrose metabolism	XP_011622228.2	61	464	172	3	47	509	42	501	6.2e-169	597.82	LOW QUALITY PROTEIN: endoglucanase 17 [Amborella trichopoda]
isotig18083	8811.52	2.10965	0.586675	3.59594	0.000323227	0.00346929	IPR000823|IPR002016|IPR010255|IPR019793|IPR019794|IPR033905	Plant peroxidase|Haem peroxidase|Haem peroxidase superfamily|Peroxidases heam-ligand binding site|Peroxidase, active site|Secretory peroxidase	00940	Phenylpropanoid biosynthesis	XP_021771549.1	65	324	101	4	33	352	11	328	4.1e-110	401.75	peroxidase 12-like [Chenopodium quinoa]
isotig50691	1282.68	2.10905	0.621654	3.39264	0.000692238	0.00642888	IPR000823|IPR002016|IPR010255|IPR019793|IPR019794|IPR033905	Plant peroxidase|Haem peroxidase|Haem peroxidase superfamily|Peroxidases heam-ligand binding site|Peroxidase, active site|Secretory peroxidase	00940	Phenylpropanoid biosynthesis	XP_006847122.2	62	338	124	1	8	345	27	362	3.6e-119	431.79	peroxidase 12 [Amborella trichopoda]
unigene12429	25.6104	2.10678	0.433096	4.86446	1.1477e-06	3.28192e-05	no IPR		NA		XP_020211127.1	43	86	48	1	30	114	247	332	8.3e-07	55.84	probable WRKY transcription factor 30 [Cajanus cajan]
unigene57901	58.2709	2.10377	0.536965	3.9179	8.93256e-05	0.00120427	IPR010399|IPR018467|IPR040390	Tify domain|CO/COL/TOC1, conserved site|TIFY/JAZ family	04075	Plant hormone signal transduction	XP_018681851.1	71	35	10	0	4	38	184	218	3.8e-07	57	PREDICTED: protein TIFY 6b-like isoform X1 [Musa acuminata subsp. malaccensis]
unigene10332	7556.02	2.10272	0.534106	3.9369	8.25395e-05	0.00113436	IPR001461|IPR021109|IPR032799|IPR032861|IPR033121	Aspartic peptidase A1 family|Aspartic peptidase domain superfamily|Xylanase inhibitor, C-terminal|Xylanase inhibitor, N-terminal|Peptidase family A1 domain	NA		XP_010522713.1	48	431	197	8	7	420	5	429	1.3e-102	377.1	PREDICTED: basic 7S globulin-like [Tarenaya hassleriana]
unigene31587	9.27013	2.10101	0.670131	3.13523	0.00171722	0.0132603	no IPR		NA				0
unigene194765	6.45867	2.09996	0.761328	2.75828	0.00581056	0.0346655	IPR032675	Leucine-rich repeat domain superfamily	NA		XP_018726325.1	36	86	55	0	10	95	1793	1878	4e-09	63.54	PREDICTED: uncharacterized protein LOC104437089 [Eucalyptus grandis]
unigene640	128.862	2.0988	0.587172	3.57442	0.00035101	0.00370937	IPR000217|IPR002453|IPR003008|IPR008280|IPR013838|IPR017975|IPR018316|IPR023123|IPR036525|IPR037103	Tubulin|Beta tubulin|Tubulin/FtsZ, GTPase domain|Tubulin/FtsZ, C-terminal|Beta tubulin, autoregulation binding site|Tubulin, conserved site|Tubulin/FtsZ, 2-layer sandwich domain|Tubulin, C-terminal|Tubulin/FtsZ, GTPase domain superfamily|Tubulin/FtsZ, C-terminal domain superfamily	04145	Phagosome	XP_006826860.1	93	386	26	0	1	386	1	386	1.4e-213	745.73	tubulin beta-4 chain [Amborella trichopoda]
unigene46978	10.4192	2.09567	0.494147	4.24099	2.22539e-05	0.000383669	IPR006868|IPR039950	Domain of unknown function DUF630|Nitrate regulatory gene2 protein	NA		XP_021300810.1	59	69	27	1	1	69	2	69	2.2e-15	84.34	uncharacterized protein LOC110429212 [Herrania umbratica]
unigene177417	17.5479	2.09567	0.539221	3.88647	0.000101711	0.0013468	no IPR		NA				0
isotig47730	43.5817	2.08979	0.54407	3.84103	0.000122521	0.00156585	IPR029058	Alpha/Beta hydrolase fold	NA				0
isotig44327	41.4521	2.08839	0.365633	5.71171	1.11847e-08	6.6808e-07	IPR000719|IPR008271|IPR011009|IPR018392|IPR036779	Protein kinase domain|Serine/threonine-protein kinase, active site|Protein kinase-like domain superfamily|LysM domain|LysM domain superfamily	NA		XP_027366292.1	51	342	139	6	320	654	283	605	1.3e-84	318.16	serine/threonine receptor-like kinase NFP [Abrus precatorius]
unigene202293	49.9701	2.0864	0.552268	3.77787	0.000158176	0.00193183	IPR016140|IPR027923|IPR036312	Bifunctional inhibitor/plant lipid transfer protein/seed storage helical domain|Hydrophobic seed protein domain|Bifunctional inhibitor/plant lipid transfer protein/seed storage helical domain superfamily	NA		XP_006855688.1	53	83	39	0	59	141	191	273	2.5e-19	97.44	36.4 kDa proline-rich protein [Amborella trichopoda]
unigene24179	361.602	2.08377	0.760796	2.73893	0.00616396	0.0362451	no IPR		NA				0
unigene10686	7490.57	2.08088	0.278033	7.48428	7.19384e-14	1.6549e-11	IPR002912|IPR006139|IPR006140|IPR006236|IPR029009|IPR029752|IPR029753|IPR036291	ACT domain|D-isomer specific 2-hydroxyacid dehydrogenase, catalytic domain|D-isomer specific 2-hydroxyacid dehydrogenase, NAD-binding domain|D-3-phosphoglycerate dehydrogenase|Allosteric substrate binding domain superfamily|D-isomer specific 2-hydroxyacid dehydrogenase, NAD-binding domain conserved site 1|D-isomer specific 2-hydroxyacid dehydrogenase, NAD-binding domain conserved site|NAD(P)-bind…	00260|00680	Glycine, serine and threonine metabolism|Methane metabolism	XP_024980321.1	79	544	111	0	79	622	53	596	2.2e-240	835.48	D-3-phosphoglycerate dehydrogenase 1, chloroplastic-like [Cynara cardunculus var. scolymus]
isotig44305	126.405	2.08026	0.463086	4.49217	7.05005e-06	0.000151763	IPR001611|IPR032675	Leucine-rich repeat|Leucine-rich repeat domain superfamily	04016	MAPK signaling pathway - plant	XP_023757670.1	38	444	273	1	1	443	122	565	4.9e-71	273.09	probable leucine-rich repeat receptor-like protein kinase At1g35710 [Lactuca sativa]
unigene104415	138.279	2.0751	0.769725	2.6959	0.00701992	0.0399845	no IPR		NA				0
PUT-5828	60.5242	2.07497	0.513537	4.04056	5.33246e-05	0.000794866	no IPR		NA				0
unigene135720	18.7841	2.07497	0.444285	4.67034	3.00696e-06	7.40792e-05	IPR000907|IPR013819|IPR036226	Lipoxygenase|Lipoxygenase, C-terminal|Lipoxigenase, C-terminal domain superfamily	00591	Linoleic acid metabolism	XP_021852190.1	68	119	37	0	1	119	598	716	6e-45	182.57	probable linoleate 9S-lipoxygenase 5 [Spinacia oleracea]
isotig42307	10289.9	2.07444	0.35616	5.82446	5.72964e-09	3.7262e-07	IPR001764|IPR002772|IPR013783|IPR017853|IPR026891|IPR036881|IPR036962	Glycoside hydrolase, family 3, N-terminal|Glycoside hydrolase family 3 C-terminal domain|Immunoglobulin-like fold|Glycoside hydrolase superfamily|Fibronectin type III-like domain|Glycoside hydrolase family 3 C-terminal domain superfamily|Glycoside hydrolase, family 3, N-terminal domain superfamily	00520	Amino sugar and nucleotide sugar metabolism	XP_026446217.1	60	627	244	2	1	626	143	766	1.2e-233	813.14	probable beta-D-xylosidase 2 [Papaver somniferum]
isotig55248	16.746	2.07386	0.501467	4.13559	3.54043e-05	0.000563435	IPR013087|IPR036236	Zinc finger C2H2-type|Zinc finger C2H2 superfamily	NA		XP_016712472.1	41	173	74	5	48	205	208	367	8.7e-27	124.41	PREDICTED: zinc finger protein ZAT9-like, partial [Gossypium hirsutum]
unigene635	187.775	2.0732	0.556439	3.72583	0.000194676	0.00228091	IPR001764|IPR002772|IPR017853|IPR019800|IPR036881|IPR036962	Glycoside hydrolase, family 3, N-terminal|Glycoside hydrolase family 3 C-terminal domain|Glycoside hydrolase superfamily|Glycoside hydrolase, family 3, active site|Glycoside hydrolase family 3 C-terminal domain superfamily|Glycoside hydrolase, family 3, N-terminal domain superfamily	00460	Cyanoamino acid metabolism	XP_020087088.1	73	605	158	0	30	634	16	620	6.3e-270	933.71	uncharacterized protein LOC109709321 [Ananas comosus]
isotig29204	716.197	2.0633	0.21321	9.67733	3.76403e-22	6.82529e-19	IPR019438	Queuosine salvage protein family	NA		XP_022751214.1	74	306	78	0	1	306	53	358	1.9e-136	488.8	queuosine salvage protein-like isoform X1 [Durio zibethinus]
unigene30669	193.954	2.06051	0.568583	3.62394	0.00029015	0.0031762	no IPR		NA				0
isotig49919	700.092	2.05998	0.381611	5.39811	6.73467e-08	3.0756e-06	IPR001471|IPR016177|IPR036955	AP2/ERF domain|DNA-binding domain superfamily|AP2/ERF domain superfamily	NA		XP_006421523.1	41	131	77	0	121	251	24	154	1.6e-24	117.09	ethylene-responsive transcription factor 2 [Citrus clementina]
unigene35364	126.865	2.05949	0.268885	7.65937	1.86844e-14	4.96521e-12	no IPR		NA				0
isotig43001	6814.23	2.05762	0.406715	5.05912	4.21202e-07	1.42903e-05	IPR011766|IPR012000|IPR012001|IPR012110|IPR029035|IPR029061	Thiamine pyrophosphate enzyme, C-terminal TPP-binding|Thiamine pyrophosphate enzyme, central domain|Thiamine pyrophosphate enzyme, N-terminal TPP-binding domain|Thiamine pyrophosphate (TPP)-dependent enzyme|DHS-like NAD/FAD-binding domain superfamily|Thiamin diphosphate-binding fold	00010	Glycolysis / Gluconeogenesis	XP_017244907.1	78	608	125	2	1	607	1	605	5.3e-287	990.33	PREDICTED: pyruvate decarboxylase 1-like [Daucus carota subsp. sativus]
unigene33288	5281.46	2.05636	0.547012	3.75925	0.000170421	0.00205051	IPR001153|IPR018226|IPR036908	Barwin domain|Barwin, conserved site|RlpA-like domain superfamily	NA		XP_024516554.1	63	117	41	1	59	175	25	139	1.6e-38	161.77	pathogenesis-related protein PR-4 [Selaginella moellendorffii]
unigene49575	16.9826	2.05556	0.68611	2.99596	0.00273586	0.0191759	IPR000626|IPR001878|IPR025558|IPR029071|IPR040256	Ubiquitin domain|Zinc finger, CCHC-type|Domain of unknown function DUF4283|Ubiquitin-like domain superfamily|Uncharacterized protein At4g02000-like	NA		XP_019261248.1	32	245	158	4	274	516	86	324	3.2e-24	117.47	PREDICTED: uncharacterized protein LOC109239178 [Nicotiana attenuata]
isotig53337	88.3496	2.05491	0.430764	4.77039	1.83867e-06	4.86933e-05	IPR000719|IPR008271|IPR011009	Protein kinase domain|Serine/threonine-protein kinase, active site|Protein kinase-like domain superfamily	04064	NF-kappa B signaling pathway	XP_003631201.1	57	300	128	0	1	300	67	366	3.5e-96	355.14	PREDICTED: cysteine-rich receptor-like protein kinase 10 [Vitis vinifera]
isotig20186	3875.4	2.05164	0.404311	5.07442	3.88679e-07	1.33871e-05	IPR005299|IPR029063	SAM dependent carboxyl methyltransferase|S-adenosyl-L-methionine-dependent methyltransferase	NA		XP_006662917.2	30	357	222	10	30	378	26	364	1.5e-33	147.52	PREDICTED: anthranilate O-methyltransferase 1-like [Oryza brachyantha]
unigene34046	11.8475	2.04992	0.612094	3.34902	0.000810979	0.00730758	IPR003496	ABA/WDS induced protein	NA		XP_010912442.1	80	52	10	0	30	81	58	109	1.4e-17	91.66	PREDICTED: abscisic stress-ripening protein 2-like [Elaeis guineensis]
isotig60732	75.2734	2.04847	0.409696	4.99997	5.73398e-07	1.82788e-05	IPR008889|IPR039609|IPR039831	VQ|VQ motif-containing protein 15/22|VQ motif-containing protein 22	NA		XP_003570281.1	37	135	75	4	79	206	35	167	1.7e-08	63.16	calmodulin-binding protein 25 [Brachypodium distachyon]
unigene162007	34.0931	2.04784	0.471858	4.33994	1.4252e-05	0.000269035	IPR000907|IPR001024|IPR001246|IPR013819|IPR036392	Lipoxygenase|PLAT/LH2 domain|Lipoxygenase, plant|Lipoxygenase, C-terminal|PLAT/LH2 domain superfamily	00591	Linoleic acid metabolism	XP_021717205.1	60	105	38	1	18	122	134	234	1.5e-32	141.35	probable linoleate 9S-lipoxygenase 5 [Chenopodium quinoa]
unigene94497	292.25	2.04377	0.546785	3.73778	0.000185649	0.00219265	IPR001106|IPR005922|IPR008948|IPR022313|IPR024083	Aromatic amino acid lyase|Phenylalanine ammonia-lyase|L-Aspartase-like|Phenylalanine/histidine ammonia-lyases, active site|Fumarase/histidase, N-terminal	00360|00940	Phenylalanine metabolism|Phenylpropanoid biosynthesis	XP_018845411.1	77	315	70	1	12	326	153	465	6.5e-138	493.81	PREDICTED: phenylalanine ammonia-lyase-like [Juglans regia]
unigene33831	26.8949	2.04067	0.664092	3.07288	0.00212005	0.0156608	IPR002048|IPR011992|IPR018247	EF-hand domain|EF-hand domain pair|EF-Hand 1, calcium-binding site	04626	Plant-pathogen interaction	XP_002867876.1	40	158	87	1	4	154	23	180	1.3e-25	118.63	calcium-binding protein CML42 [Arabidopsis lyrata subsp. lyrata]
isotig56981	283.344	2.04021	0.562181	3.62911	0.000284405	0.0031244	IPR001077|IPR016461|IPR029063|IPR036388|IPR036390	O-methyltransferase domain|O-methyltransferase COMT-type|S-adenosyl-L-methionine-dependent methyltransferase|Winged helix-like DNA-binding domain superfamily|Winged helix DNA-binding domain superfamily	00940	Phenylpropanoid biosynthesis	XP_010034911.1	45	315	164	4	1	313	54	361	2.7e-72	275.79	PREDICTED: caffeic acid 3-O-methyltransferase 1 [Eucalyptus grandis]
isotig47128	47.5077	2.03942	0.443849	4.59486	4.33035e-06	0.00010128	IPR003657|IPR036576	WRKY domain|WRKY domain superfamily	NA		XP_022771770.1	47	152	74	4	139	285	250	400	3.3e-29	132.88	probable WRKY transcription factor 31 [Durio zibethinus]
isotig34276	45.4315	2.03933	0.370294	5.50733	3.64321e-08	1.79977e-06	IPR000159|IPR002182	Ras-associating (RA) domain|NB-ARC	04014	Ras signaling pathway	XP_010102641.2	32	131	82	3	3	127	118	248	1.7e-10	68.17	disease resistance protein RPM1 [Morus notabilis]
unigene19936	109.747	2.03873	0.338735	6.01866	1.75862e-09	1.34186e-07	IPR025322	Protein of unknown function DUF4228, plant	NA		XP_010249366.1	45	211	103	4	1	209	18	218	3.2e-40	168.32	PREDICTED: uncharacterized protein LOC104591916 [Nelumbo nucifera]
unigene97850	6.2719	2.03746	0.610043	3.33986	0.000838221	0.00750043	IPR001736|IPR015679	Phospholipase D/Transphosphatidylase|Phospholipase D family	00564|00565|04144	Glycerophospholipid metabolism|Ether lipid metabolism|Endocytosis	XP_021614101.1	72	101	28	0	8	108	595	695	1.8e-38	161	phospholipase D beta 2-like [Manihot esculenta]
isotig71787	640.222	2.03249	0.621193	3.27192	0.00106821	0.00910854	IPR004265	Dirigent protein	NA		XP_008241179.1	60	68	27	0	45	112	44	111	1.5e-13	79.72	PREDICTED: dirigent protein 21-like [Prunus mume]
isotig43904	32.3771	2.03243	0.443397	4.58377	4.56662e-06	0.000106162	IPR007657	Glycosyltransferase 61	NA		XP_006421308.1	57	425	164	4	136	548	120	538	2.7e-136	489.57	uncharacterized protein LOC18032620 [Citrus clementina]
unigene181246	37.3628	2.03128	0.483195	4.20384	2.6242e-05	0.000437973	no IPR		NA				0
isotig120243	44.8033	2.02884	0.645612	3.14251	0.00167505	0.0129969	IPR029063	S-adenosyl-L-methionine-dependent methyltransferase	NA		XP_013744943.1	69	52	16	0	58	109	87	138	6.4e-15	82.8	putative methyltransferase DDB_G0268948 [Brassica napus]
isotig14598	1757.71	2.02759	0.454158	4.46451	8.0254e-06	0.000169363	IPR006766	Protein EXORDIUM-like	NA		XP_010060036.1	56	289	115	4	38	324	32	311	7.5e-86	320.86	PREDICTED: protein EXORDIUM-like 2 [Eucalyptus grandis]
unigene3797	35681.1	2.0271	0.507558	3.99383	6.5014e-05	0.000930507	IPR001938|IPR017949|IPR037176	Thaumatin family|Thaumatin, conserved site|Osmotin/thaumatin-like superfamily	NA		ADB97926.1	94	235	13	1	83	787	1	234	7.6e-130	473.01	thaumatin-like protein L2 [Pinus monticola]
isotig61041	24.2859	2.02592	0.573881	3.53021	0.000415235	0.0042525	IPR001471|IPR016177|IPR036955	AP2/ERF domain|DNA-binding domain superfamily|AP2/ERF domain superfamily	04626	Plant-pathogen interaction	XP_020700951.1	66	81	24	1	80	157	69	149	2.7e-20	102.45	ethylene-responsive transcription factor 1B-like [Dendrobium catenatum]
unigene12438	154.564	2.02444	0.507697	3.98749	6.6775e-05	0.000952526	no IPR		NA		XP_004298308.1	39	390	203	8	89	455	65	443	1.2e-72	277.71	PREDICTED: protein ASPARTIC PROTEASE IN GUARD CELL 2 [Fragaria vesca subsp. vesca]
isotig25174	748.5	2.0217	0.257384	7.85482	4.00356e-15	1.2466e-12	IPR008811|IPR013785|IPR017853	Glycosyl hydrolases 36|Aldolase-type TIM barrel|Glycoside hydrolase superfamily	00052	Galactose metabolism	XP_008794744.1	55	708	309	5	46	752	81	781	5.5e-231	804.67	probable galactinol--sucrose galactosyltransferase 2 isoform X1 [Phoenix dactylifera]
isotig52008	57043.8	2.02096	0.445228	4.53916	5.64775e-06	0.000127079	IPR000726|IPR001002|IPR016283|IPR018371|IPR023346|IPR036861	Glycoside hydrolase, family 19, catalytic|Chitin-binding, type 1|Glycoside hydrolase, family 19|Chitin-binding, type 1, conserved site|Lysozyme-like domain superfamily|Endochitinase-like superfamily	00520	Amino sugar and nucleotide sugar metabolism	XP_024193244.1	51	236	107	5	26	259	28	258	7.2e-63	244.2	endochitinase EP3-like [Rosa chinensis]
unigene30041	84.8468	2.01942	0.347623	5.80923	6.27611e-09	4.03057e-07	IPR003496	ABA/WDS induced protein	NA		XP_010912442.1	66	68	23	0	28	95	55	122	2.2e-18	94.36	PREDICTED: abscisic stress-ripening protein 2-like [Elaeis guineensis]
isotig28760	815.38	2.01942	0.310551	6.50269	7.88942e-11	9.10859e-09	no IPR		NA		XP_023884498.1	54	275	123	1	1	273	132	406	4.8e-77	291.2	protein ZINC INDUCED FACILITATOR-LIKE 1-like [Quercus suber]
unigene15202	1704.12	2.01813	0.337523	5.97922	2.24205e-09	1.6694e-07	IPR004360|IPR029068|IPR037523	Glyoxalase/fosfomycin resistance/dioxygenase domain|Glyoxalase/Bleomycin resistance protein/Dihydroxybiphenyl dioxygenase|Vicinal oxygen chelate (VOC) domain	NA		XP_007135739.1	71	146	41	1	71	215	62	207	3.3e-58	228.41	hypothetical protein PHAVU_010G154400g [Phaseolus vulgaris]
isotig49470	103.898	2.01699	0.321004	6.28338	3.313e-10	3.12313e-08	no IPR		NA		XP_017436943.1	45	62	34	0	67	128	282	343	1.2e-05	51.99	PREDICTED: probable WRKY transcription factor 30 [Vigna angularis]
isotig25531	16.1993	2.01615	0.619074	3.25672	0.00112708	0.00949274	IPR002048|IPR011992|IPR018247|IPR039647	EF-hand domain|EF-hand domain pair|EF-Hand 1, calcium-binding site|EF-hand domain pair protein CML-like	04626	Plant-pathogen interaction	XP_006472871.1	38	161	89	3	3	153	1	161	3.2e-22	107.07	probable calcium-binding protein CML44 [Citrus sinensis]
unigene118504	42.2879	2.01214	0.770895	2.61014	0.00905047	0.0488427	IPR026992|IPR027443	Non-haem dioxygenase N-terminal domain|Isopenicillin N synthase-like	00941	Flavonoid biosynthesis	XP_009382555.1	45	130	62	4	2	124	9	136	1e-20	102.06	PREDICTED: protein SRG1 [Musa acuminata subsp. malaccensis]
isotig55552	17.465	2.00797	0.534991	3.75327	0.000174541	0.00208785	IPR000626|IPR025558|IPR029071	Ubiquitin domain|Domain of unknown function DUF4283|Ubiquitin-like domain superfamily	NA		XP_023901062.1	47	57	30	0	290	346	105	161	2e-07	60.46	uncharacterized protein LOC112012924 [Quercus suber]
isotig44819	152.558	2.00643	0.504259	3.97897	6.92139e-05	0.00098322	no IPR		NA		XP_009785357.1	68	324	103	0	2	325	451	774	2e-131	472.24	PREDICTED: multiple C2 and transmembrane domain-containing protein 1-like [Nicotiana sylvestris]
isotig54602	23.5477	2.00497	0.625656	3.20459	0.00135256	0.0109318	IPR000008|IPR035892	C2 domain|C2 domain superfamily	NA		XP_010092739.1	44	84	45	2	67	149	60	142	3.7e-09	65.47	BON1-associated protein 2 [Morus notabilis]
isotig48185	770.033	2.00315	0.370439	5.40749	6.39133e-08	2.95381e-06	IPR000623|IPR023000|IPR027417|IPR031322	Shikimate kinase/Threonine synthase-like 1|Shikimate kinase, conserved site|P-loop containing nucleoside triphosphate hydrolase|Shikimate kinase/gluconokinase	00400	Phenylalanine, tyrosine and tryptophan biosynthesis	XP_020091184.1	52	301	140	3	6	304	1	299	9.2e-73	277.33	shikimate kinase 2, chloroplastic-like isoform X1 [Ananas comosus]
PUT-5346	29.9855	2.00148	0.70334	2.84568	0.0044316	0.0279381	no IPR		NA				0
unigene33355	70.3208	-2.00301	0.366645	-5.46308	4.6795e-08	2.22265e-06	no IPR		NA				0
unigene22546	66.2337	-2.00369	0.397201	-5.04452	4.54665e-07	1.51284e-05	no IPR		NA		XP_006366966.1	51	39	19	0	42	80	48	86	5.5e-05	50.06	PREDICTED: uncharacterized protein LOC102598054 [Solanum tuberosum]
isotig54784	49.2725	-2.00388	0.503422	-3.98051	6.87686e-05	0.000977796	no IPR		NA				0
unigene17197	1234.2	-2.00472	0.325937	-6.15063	7.71749e-10	6.51779e-08	no IPR		NA		XP_026439324.1	45	72	34	2	53	124	132	198	4.9e-07	56.61	uncharacterized protein LOC113338014 [Papaver somniferum]
unigene54352	12.6001	-2.00649	0.404686	-4.95814	7.11712e-07	2.19173e-05	IPR003594|IPR004358|IPR005467|IPR036890	Histidine kinase/HSP90-like ATPase|Signal transduction histidine kinase-related protein, C-terminal|Histidine kinase domain|Histidine kinase/HSP90-like ATPase superfamily	NA		XP_023551765.1	61	101	39	0	9	109	681	781	6.7e-28	125.95	histidine kinase 1-like isoform X1 [Cucurbita pepo subsp. pepo]
unigene176794	6.9887	-2.00655	0.655595	-3.06066	0.00220853	0.0161268	no IPR		NA				0
unigene52024	71.7398	-2.01396	0.706232	-2.8517	0.00434861	0.0275031	no IPR		NA				0
unigene17504	8.36971	-2.02178	0.505748	-3.99761	6.39854e-05	0.000917828	no IPR		NA		XP_015618989.1	34	113	63	3	41	153	47	148	1e-06	57	putative glycine-rich cell wall structural protein 1 [Oryza sativa Japonica Group]
isotig49100	14.3277	-2.02337	0.482812	-4.19081	2.77959e-05	0.000459861	IPR001005|IPR009057|IPR015495|IPR017930	SANT/Myb domain|Homeobox-like domain superfamily|Myb-like transcription factor|Myb domain	NA		XP_011073726.1	69	112	34	0	16	127	22	133	5.2e-43	178.33	myb-related protein 305 [Sesamum indicum]
isotig65385	23.783	-2.02439	0.748542	-2.70444	0.00684201	0.0392686	no IPR		NA		XP_015883892.1	47	119	63	0	3	121	264	382	8.1e-26	119.01	uncharacterized protein LOC107419642 [Ziziphus jujuba]
isotig23598	357.87	-2.02582	0.489887	-4.13528	3.54526e-05	0.000563621	no IPR		NA				0
unigene18039	50.2626	-2.02585	0.515464	-3.93015	8.48934e-05	0.00115768	IPR005814|IPR015421|IPR015422|IPR015424	Aminotransferase class-III|Pyridoxal phosphate-dependent transferase, major domain|Pyridoxal phosphate-dependent transferase domain 1|Pyridoxal phosphate-dependent transferase	00280	Valine, leucine and isoleucine degradation	XP_024168015.1	75	334	83	0	8	341	133	466	3e-149	531.56	alanine--glyoxylate aminotransferase 2 homolog 1, mitochondrial-like [Rosa chinensis]
isotig108007	6.90372	-2.02659	0.551689	-3.67343	0.00023932	0.00270428	no IPR		NA		XP_024028750.1	40	93	52	2	46	138	82	171	1.5e-11	71.63	thylakoid lumenal 15.0 kDa protein 2, chloroplastic [Morus notabilis]
unigene27078	203.446	-2.02714	0.450008	-4.50468	6.64745e-06	0.000145021	no IPR		NA		XP_009385983.1	63	136	49	0	5	140	16	151	8.4e-46	187.58	PREDICTED: uncharacterized protein LOC103973207 [Musa acuminata subsp. malaccensis]
isotig52338	5.97629	-2.03007	0.741176	-2.73899	0.00616283	0.0362451	IPR001611|IPR013210|IPR032675	Leucine-rich repeat|Leucine-rich repeat-containing N-terminal, plant-type|Leucine-rich repeat domain superfamily	NA		XP_015881607.2	35	285	177	3	123	402	135	416	1.9e-39	167.16	LRR receptor-like serine/threonine-protein kinase FLS2 [Ziziphus jujuba]
unigene5189	36.4043	-2.03746	0.46417	-4.38946	1.13632e-05	0.00022311	no IPR		NA		XP_011033053.1	49	61	31	0	12	72	28	88	9.9e-08	58.92	PREDICTED: uncharacterized protein LOC105131670 [Populus euphratica]
unigene12648	23.6932	-2.04109	0.52897	-3.8586	0.000114037	0.00147577	no IPR		NA		XP_020524285.1	49	101	51	0	76	176	38	138	9.5e-23	109.38	uncharacterized protein LOC18995747 isoform X1 [Amborella trichopoda]
isotig51380	135.758	-2.04942	0.402565	-5.09089	3.5638e-07	1.24555e-05	IPR001841|IPR013083	Zinc finger, RING-type|Zinc finger, RING/FYVE/PHD-type	NA		XP_008370258.1	45	141	76	1	42	182	26	165	4.7e-30	134.81	PREDICTED: RING-H2 finger protein ATL74 [Malus domestica]
unigene14554	11.409	-2.05493	0.610783	-3.36442	0.000767039	0.00699539	no IPR		NA		XP_020675499.1	40	101	58	2	7	105	1	101	1.1e-11	73.56	uncharacterized protein LOC110094577 [Dendrobium catenatum]
isotig46402	43.0036	-2.0552	0.253184	-8.11742	4.76188e-16	1.93144e-13	IPR025322	Protein of unknown function DUF4228, plant	NA		XP_019054188.1	51	79	36	2	12	89	37	114	9.9e-13	76.64	PREDICTED: uncharacterized protein LOC109115043 [Nelumbo nucifera]
isotig46612	7.25079	-2.05985	0.686038	-3.00253	0.00267748	0.0188697	IPR001128|IPR036396	Cytochrome P450|Cytochrome P450 superfamily	00592	alpha-Linolenic acid metabolism	XP_014494504.1	51	462	220	4	2	459	1	460	2.1e-131	473.01	allene oxide synthase 3-like [Vigna radiata var. radiata]
unigene44262	7.87962	-2.0604	0.751414	-2.74203	0.00610615	0.0360177	IPR007243	Atg6/Beclin	04137	Mitophagy - animal	XP_019188575.1	53	127	57	1	56	180	110	236	8.4e-30	132.88	PREDICTED: beclin-1-like protein [Ipomoea nil]
isotig75427	5.67651	-2.07176	0.634946	-3.2629	0.0011028	0.00933928	no IPR		NA				0
unigene11173	495.054	-2.07535	0.464808	-4.46496	8.00851e-06	0.000169363	IPR013057	Amino acid transporter, transmembrane domain	NA		XP_010261441.1	65	449	152	2	8	456	12	458	1.1e-166	590.11	PREDICTED: probable sodium-coupled neutral amino acid transporter 6 [Nelumbo nucifera]
unigene100698	6.88434	-2.07744	0.651785	-3.18731	0.00143603	0.01148	no IPR		NA		XP_006432198.2	57	56	23	1	72	127	112	166	9.9e-08	58.92	uncharacterized protein LOC18041342 [Citrus clementina]
isotig32508	319.971	-2.07768	0.470737	-4.41366	1.01636e-05	0.000205916	IPR002347|IPR036291	Short-chain dehydrogenase/reductase SDR|NAD(P)-binding domain superfamily	00906	Carotenoid biosynthesis	XP_018856663.1	58	194	72	3	4	188	105	298	1.8e-56	221.86	PREDICTED: short-chain dehydrogenase reductase 2a [Juglans regia]
isotig07446	590.538	-2.07889	0.769912	-2.70016	0.00693057	0.0396661	no IPR		NA				0
isotig30338	677.1	-2.08031	0.743151	-2.79931	0.00512119	0.0313724	IPR000620|IPR030184	EamA domain|WAT1-related protein	NA		XP_012089673.1	61	365	136	1	1	365	7	366	8.7e-130	467.23	WAT1-related protein At5g07050 [Jatropha curcas]
unigene50022	14.7401	-2.08341	0.665038	-3.13277	0.00173164	0.0133499	IPR000620|IPR030184	EamA domain|WAT1-related protein	NA		XP_023543466.1	71	142	40	0	5	146	12	153	4.8e-55	216.08	WAT1-related protein At5g07050-like [Cucurbita pepo subsp. pepo]
isotig47563	23.9919	-2.08408	0.425741	-4.89519	9.82129e-07	2.87786e-05	IPR023210|IPR036812	NADP-dependent oxidoreductase domain|NADP-dependent oxidoreductase domain superfamily	NA		XP_024369413.1	65	342	114	3	106	446	109	448	8.3e-127	457.6	pyridoxal reductase, chloroplastic-like isoform X1 [Physcomitrella patens]
isotig44942	813.99	-2.08685	0.352642	-5.91777	3.26332e-09	2.28625e-07	IPR001547|IPR008999|IPR010431|IPR017853|IPR018087	Glycoside hydrolase, family 5|Actin-crosslinking|Fascin|Glycoside hydrolase superfamily|Glycoside hydrolase, family 5, conserved site	NA		XP_020520104.1	59	477	188	3	47	523	31	503	8.1e-172	607.45	LOW QUALITY PROTEIN: uncharacterized protein LOC18421993 [Amborella trichopoda]
unigene97596	29.1846	-2.08778	0.450969	-4.62955	3.66468e-06	8.73685e-05	IPR000719|IPR001245|IPR011009|IPR017441	Protein kinase domain|Serine-threonine/tyrosine-protein kinase, catalytic domain|Protein kinase-like domain superfamily|Protein kinase, ATP binding site	04064	NF-kappa B signaling pathway	XP_024532233.1	56	88	38	0	30	117	64	151	6.1e-21	102.83	probable LRR receptor-like protein kinase At1g51890 [Selaginella moellendorffii]
isotig47416	45.0994	-2.08891	0.442361	-4.72217	2.33336e-06	5.9351e-05	IPR009902|IPR029063	Protein of unknown function DUF1442|S-adenosyl-L-methionine-dependent methyltransferase	NA				0
isotig34550	18.1383	-2.08934	0.52521	-3.97811	6.94651e-05	0.000984973	no IPR		NA				0
isotig81412	6.21364	-2.08935	0.717075	-2.91372	0.00357156	0.0235797	IPR016161|IPR016162	Aldehyde/histidinol dehydrogenase|Aldehyde dehydrogenase, N-terminal	00625	Chloroalkane and chloroalkene degradation	YP_009526585.1	70	55	16	0	14	68	580	634	6.5e-15	83.57	hypothetical protein (mitochondrion) [Ammopiptanthus mongolicus]
isotig56778	190.323	-2.08957	0.235135	-8.8867	6.29509e-19	4.51285e-16	no IPR		NA		XP_017700571.1	61	65	25	0	87	151	48	112	8.4e-15	82.42	uncharacterized protein LOC103716667 [Phoenix dactylifera]
isotig73714	3.87273	-2.09189	0.734276	-2.84892	0.00438683	0.0277164	IPR002156|IPR012337|IPR036397	Ribonuclease H domain|Ribonuclease H-like superfamily|Ribonuclease H superfamily	NA		XP_002314727.3	34	141	93	0	2	142	220	360	1.2e-13	78.57	uncharacterized protein LOC7462616 [Populus trichocarpa]
isotig56764	55.4976	-2.09292	0.781965	-2.67648	0.00743991	0.0418738	IPR000757|IPR008263|IPR010713|IPR013320|IPR016455	Glycoside hydrolase family 16|Glycoside hydrolase, family 16, active site|Xyloglucan endo-transglycosylase, C-terminal|Concanavalin A-like lectin/glucanase domain superfamily|Xyloglucan endotransglucosylase/hydrolase	NA		XP_010069639.1	54	249	110	2	42	286	35	283	4.2e-74	281.57	PREDICTED: xyloglucan endotransglucosylase/hydrolase protein 2 [Eucalyptus grandis]
isotig51193	123.852	-2.09471	0.492593	-4.25243	2.11466e-05	0.000367663	IPR008390	AWPM-19-like	NA		XP_009396324.1	48	158	82	0	1	158	1	158	3.9e-34	147.52	PREDICTED: uncharacterized protein LOC103981346 [Musa acuminata subsp. malaccensis]
isotig50073	280.949	-2.09923	0.606994	-3.4584	0.000543389	0.00528574	IPR000425|IPR022357|IPR023271|IPR034294	Major intrinsic protein|Major intrinsic protein, conserved site|Aquaporin-like|Aquaporin transporter	NA		XP_006846905.1	81	280	49	2	1	279	1	277	6.3e-128	460.3	probable aquaporin PIP2-8 [Amborella trichopoda]
unigene94412	19.8451	-2.10477	0.455074	-4.62513	3.74371e-06	8.9046e-05	IPR001611|IPR032675	Leucine-rich repeat|Leucine-rich repeat domain superfamily	NA		XP_006852580.1	52	193	92	0	1	193	226	418	1e-45	186.04	receptor-like protein kinase HSL1 [Amborella trichopoda]
isotig51902	302.357	-2.10551	0.343859	-6.12317	9.1734e-10	7.52072e-08	IPR001005|IPR009057|IPR015495|IPR017930	SANT/Myb domain|Homeobox-like domain superfamily|Myb-like transcription factor|Myb domain	NA		XP_014499816.1	79	136	28	0	1	136	1	136	1.9e-63	245.74	myb-related protein 308 [Vigna radiata var. radiata]
isotig14004	8.40989	-2.11177	0.642186	-3.2884	0.00100757	0.00869283	IPR000425|IPR022357|IPR023271|IPR034294	Major intrinsic protein|Major intrinsic protein, conserved site|Aquaporin-like|Aquaporin transporter	NA		XP_006298288.1	72	190	51	1	1	190	5	193	5e-74	280.41	probable aquaporin PIP2-8 [Capsella rubella]
unigene21276	51.4418	-2.11396	0.329709	-6.41158	1.44022e-10	1.54153e-08	IPR009489	PAR1	NA		XP_024188892.1	44	188	99	3	16	202	2	185	1.5e-40	169.09	uncharacterized protein LOC112193095 [Rosa chinensis]
isotig48010	86.8526	-2.11843	0.418139	-5.06632	4.05577e-07	1.38915e-05	IPR001236|IPR001252|IPR001557|IPR010097|IPR015955|IPR022383|IPR036291	Lactate/malate dehydrogenase, N-terminal|Malate dehydrogenase, active site|L-lactate/malate dehydrogenase|Malate dehydrogenase, type 1|Lactate dehydrogenase/glycoside hydrolase, family 4, C-terminal|Lactate/malate dehydrogenase, C-terminal|NAD(P)-binding domain superfamily	00020|00270|00620|00630|00680|00710|00720	Citrate cycle (TCA cycle)|Cysteine and methionine metabolism|Pyruvate metabolism|Glyoxylate and dicarboxylate metabolism|Methane metabolism|Carbon fixation in photosynthetic organisms|Carbon fixation pathways in prokaryotes	XP_021814495.1	82	346	58	1	11	354	10	355	5.7e-162	573.93	malate dehydrogenase, glyoxysomal [Prunus avium]
isotig58430	7.05046	-2.11967	0.769163	-2.75581	0.00585475	0.0348818	no IPR		NA				0
unigene110689	26.6049	-2.12278	0.367945	-5.76928	7.96103e-09	5.01854e-07	no IPR		NA				0
unigene5680	68.3881	-2.12632	0.599756	-3.5453	0.000392164	0.00405122	IPR001841|IPR013083|IPR017907|IPR027370|IPR033326	Zinc finger, RING-type|Zinc finger, RING/FYVE/PHD-type|Zinc finger, RING-type, conserved site|RING-type zinc-finger, LisH dimerisation motif|E3 ubiquitin-protein ligase BAH1	NA		XP_024027731.1	41	313	165	6	35	340	23	323	5.1e-64	248.44	probable E3 ubiquitin-protein ligase BAH1-like 1 [Morus notabilis]
isotig05291	871.78	-2.12752	0.286786	-7.41848	1.18475e-13	2.59014e-11	IPR002495|IPR029044|IPR030515	Glycosyl transferase, family 8|Nucleotide-diphospho-sugar transferases|Galactinol synthase	00052	Galactose metabolism	XP_020084479.1	74	352	83	3	69	419	49	394	9e-153	543.89	embryogenesis-associated protein EMB8 [Ananas comosus]
unigene209074	1481.08	-2.13108	0.40887	-5.21212	1.86691e-07	7.2117e-06	no IPR		NA				0
isotig34390	917.035	-2.13456	0.342056	-6.24038	4.36508e-10	3.99282e-08	no IPR		NA				0
unigene23753	263.084	-2.13737	0.60667	-3.52312	0.000426493	0.00434667	IPR011032|IPR013149|IPR036291|IPR041694	GroES-like superfamily|Alcohol dehydrogenase, C-terminal|NAD(P)-binding domain superfamily|Oxidoreductase, N-terminal domain	NA		XP_002268886.1	50	347	169	3	4	348	17	361	1.4e-93	346.67	PREDICTED: 2-alkenal reductase (NADP(+)-dependent) [Vitis vinifera]
unigene22615	43.5306	-2.14629	0.595174	-3.60615	0.00031077	0.00335662	IPR013057	Amino acid transporter, transmembrane domain	NA		XP_024977775.1	59	261	103	2	8	266	11	269	2.6e-80	301.98	amino acid transporter AVT6A-like [Cynara cardunculus var. scolymus]
isotig79364	48.051	-2.14932	0.36419	-5.90164	3.599e-09	2.4764e-07	no IPR		NA				0
unigene11144	52.3219	-2.15065	0.348622	-6.169	6.87226e-10	5.93402e-08	IPR002935|IPR029063	Class I-like SAM-dependent O-methyltransferase|S-adenosyl-L-methionine-dependent methyltransferase	00941	Flavonoid biosynthesis	XP_002969775.2	49	242	118	2	5	246	4	241	1.6e-62	242.66	catechol O-methyltransferase isoform X1 [Selaginella moellendorffii]
unigene13735	39.3914	-2.15355	0.562064	-3.8315	0.000127363	0.00161501	IPR001841|IPR013083	Zinc finger, RING-type|Zinc finger, RING/FYVE/PHD-type	NA		XP_019463381.1	36	118	63	4	6	120	17	125	1.7e-13	78.57	PREDICTED: RING-H2 finger protein ATL64-like [Lupinus angustifolius]
isotig31800	2453.72	-2.1544	0.498478	-4.32195	1.54653e-05	0.000286498	IPR009489	PAR1	NA		NP_200052.1	54	140	64	0	17	156	5	144	1.4e-38	162.54	PAR1 protein [Arabidopsis thaliana]
isotig123348	6.60167	-2.15555	0.57896	-3.72314	0.000196763	0.00230012	no IPR		NA				0
isotig10070	14.5706	-2.15601	0.731847	-2.94598	0.00321933	0.0218058	IPR008146|IPR008147|IPR014746|IPR027302|IPR027303|IPR036651	Glutamine synthetase, catalytic domain|Glutamine synthetase, beta-Grasp domain|Glutamine synthetase/guanido kinase, catalytic domain|Glutamine synthetase, N-terminal conserved site|Glutamine synthetase, glycine-rich site|Glutamine synthetase, N-terminal domain superfamily	00220|00250|00630|00910|02020	Arginine biosynthesis|Alanine, aspartate and glutamate metabolism|Glyoxylate and dicarboxylate metabolism|Nitrogen metabolism|Two-component system	XP_006828441.1	81	353	67	0	3	355	2	354	1.5e-170	602.44	glutamine synthetase cytosolic isozyme [Amborella trichopoda]
unigene34578	16.5093	-2.15667	0.744005	-2.89873	0.00374681	0.0244961	IPR000620|IPR030184	EamA domain|WAT1-related protein	NA		XP_022983799.1	54	146	67	0	1	146	202	347	2.7e-42	173.71	WAT1-related protein At5g07050-like [Cucurbita maxima]
isotig107379	4.54201	-2.15909	0.813992	-2.65247	0.00799055	0.0443335	IPR030182	Purine permease, plant	NA		XP_010274633.1	41	108	63	0	2	109	116	223	6.1e-18	92.82	PREDICTED: probable purine permease 11 [Nelumbo nucifera]
unigene37223	49.4003	-2.15988	0.62505	-3.45554	0.000549199	0.00533048	no IPR		NA		XP_021815153.1	72	219	54	2	2	213	90	308	1.4e-81	305.83	ABC transporter G family member 21 [Prunus avium]
unigene28043	66.5908	-2.17045	0.486173	-4.46436	8.03088e-06	0.000169363	IPR005123|IPR026992|IPR027443	Oxoglutarate/iron-dependent dioxygenase|Non-haem dioxygenase N-terminal domain|Isopenicillin N synthase-like	NA		XP_011100328.1	47	359	181	3	1	354	37	392	1.4e-94	350.13	protein DOWNY MILDEW RESISTANCE 6-like [Sesamum indicum]
unigene18513	93.3768	-2.17109	0.588123	-3.69155	0.00022289	0.00254568	no IPR		NA				0
isotig22187	3833.84	-2.17951	0.78723	-2.76858	0.00563008	0.0338502	IPR001128|IPR002401|IPR036396	Cytochrome P450|Cytochrome P450, E-class, group I|Cytochrome P450 superfamily	NA		XP_027357757.1	47	305	144	6	11	306	655	953	1.8e-73	279.64	cytochrome P450 CYP736A12-like [Abrus precatorius]
unigene32713	22.1025	-2.17993	0.760935	-2.8648	0.00417272	0.0266214	no IPR		NA				0
unigene30273	15.4507	-2.18175	0.625451	-3.48829	0.000486128	0.00484964	no IPR		NA				0
isotig59955	390.934	-2.18328	0.421469	-5.18017	2.21683e-07	8.35403e-06	IPR000823|IPR002016|IPR010255|IPR019793|IPR019794|IPR033905	Plant peroxidase|Haem peroxidase|Haem peroxidase superfamily|Peroxidases heam-ligand binding site|Peroxidase, active site|Secretory peroxidase	00940	Phenylpropanoid biosynthesis	XP_008810563.1	68	285	87	1	22	306	1	281	2.8e-108	395.2	peroxidase 4-like [Phoenix dactylifera]
isotig44892	27.4012	-2.18599	0.828182	-2.63951	0.00830257	0.04567	IPR006501|IPR035513	Pectinesterase inhibitor domain|Invertase/pectin methylesterase inhibitor domain superfamily	00040	Pentose and glucuronate interconversions	XP_021677892.1	57	412	141	7	48	444	121	514	6.8e-121	437.96	pectinesterase 2-like isoform X1 [Hevea brasiliensis]
unigene336	16.199	-2.18642	0.392507	-5.5704	2.54152e-08	1.32563e-06	IPR003439|IPR003593|IPR013525|IPR027417	ABC transporter-like|AAA+ ATPase domain|ABC-2 type transporter|P-loop containing nucleoside triphosphate hydrolase	NA		XP_011047133.1	35	664	366	16	163	803	124	750	1.2e-87	328.56	PREDICTED: ABC transporter G family member 22-like isoform X1 [Populus euphratica]
unigene3634	14.0771	-2.18757	0.427927	-5.11202	3.18724e-07	1.14111e-05	no IPR		NA		XP_003549082.1	22	197	146	2	368	563	492	682	1.7e-05	55.07	low-temperature-induced 65 kDa protein isoform X1 [Glycine max]
PUT-5101	93.8881	-2.18877	0.52229	-4.19072	2.78071e-05	0.000459861	IPR001099|IPR011141|IPR016039|IPR018088	Chalcone/stilbene synthase, N-terminal|Polyketide synthase, type III|Thiolase-like|Chalcone/stilbene synthase, active site	00941|04712	Flavonoid biosynthesis|Circadian rhythm - plant	XP_008449984.1	89	92	10	0	51	142	90	181	1.4e-41	171.4	PREDICTED: chalcone synthase 2 [Cucumis melo]
unigene17050	98.1577	-2.18903	0.427851	-5.11633	3.11542e-07	1.11904e-05	IPR007608	Senescence regulator S40	NA		XP_024364126.1	57	95	34	2	188	282	150	238	5.3e-18	95.13	uncharacterized protein LOC112276734 [Physcomitrella patens]
isotig48054	149.546	-2.19027	0.534565	-4.09729	4.18023e-05	0.000648841	IPR005123|IPR026992|IPR027443	Oxoglutarate/iron-dependent dioxygenase|Non-haem dioxygenase N-terminal domain|Isopenicillin N synthase-like	NA		XP_020153935.1	51	289	131	4	14	295	82	369	3.1e-83	312	protein SRG1 [Aegilops tauschii subsp. tauschii]
isotig46831	7.47277	-2.20332	0.577885	-3.81273	0.000137441	0.00171598	IPR009836	Glycine-rich domain-containing protein-like	NA		XP_020673788.1	52	133	54	3	6	132	160	289	4.2e-30	135.19	glycine-rich domain-containing protein 1-like [Dendrobium catenatum]
unigene28065	168.644	-2.20766	0.391629	-5.63713	1.72909e-08	9.67351e-07	IPR000873|IPR025110	AMP-dependent synthetase/ligase|AMP-binding enzyme, C-terminal domain	NA		XP_010549881.1	57	554	226	5	1	548	1	548	3.9e-180	635.18	PREDICTED: probable acyl-activating enzyme 5, peroxisomal [Tarenaya hassleriana]
isotig26484	71.7954	-2.21339	0.760255	-2.91138	0.00359838	0.0237097	IPR008030|IPR036291	NmrA-like domain|NAD(P)-binding domain superfamily	NA		XP_006473037.1	53	310	132	4	100	408	5	304	1.3e-83	313.92	isoflavone reductase homolog TP7-like [Citrus sinensis]
unigene21570	9.57737	-2.21389	0.639716	-3.46073	0.000538709	0.00525016	IPR000528|IPR016140|IPR036312	Plant lipid transfer protein/Par allergen|Bifunctional inhibitor/plant lipid transfer protein/seed storage helical domain|Bifunctional inhibitor/plant lipid transfer protein/seed storage helical domain superfamily	NA		NP_001297146.1	39	94	56	1	16	108	14	107	7.3e-11	69.32	non-specific lipid-transfer protein precursor [Zea mays]
isotig48475	17.5534	-2.21496	0.501357	-4.41793	9.96521e-06	0.000202673	IPR021883	Protein LOW PSII ACCUMULATION 1-like	NA		XP_009397542.1	55	292	121	1	51	342	41	324	1.9e-82	309.69	PREDICTED: protein LOW PSII ACCUMULATION 1, chloroplastic [Musa acuminata subsp. malaccensis]
unigene138297	34.0557	-2.21515	0.566107	-3.91296	9.11724e-05	0.00122675	no IPR		NA		XP_006844659.1	39	87	47	2	1	81	87	173	1.7e-07	58.15	ethylene-responsive transcription factor LEP [Amborella trichopoda]
unigene2336	27.2815	-2.2177	0.762674	-2.9078	0.00363981	0.023949	no IPR		NA				0
isotig27862	142.78	-2.2268	0.367787	-6.05458	1.40782e-09	1.10146e-07	IPR004667	ADP/ATP carrier protein	NA		XP_024376014.1	77	306	70	0	1	306	383	688	2.1e-126	455.68	ADP,ATP carrier protein 2, chloroplastic-like [Physcomitrella patens]
unigene11038	76.0357	-2.229	0.855364	-2.6059	0.00916319	0.0492401	IPR005150	Cellulose synthase	NA		XP_010274111.1	46	384	203	1	1	384	333	715	9.2e-103	377.48	PREDICTED: cellulose synthase-like protein E6 isoform X1 [Nelumbo nucifera]
isotig48509	23.819	-2.22996	0.482225	-4.62431	3.75856e-06	8.93303e-05	IPR001611|IPR025875	Leucine-rich repeat|Leucine rich repeat 4	NA		XP_023892043.1	50	179	86	1	2	177	630	808	9.4e-39	163.7	receptor-like protein EIX2 [Quercus suber]
unigene207362	3.53767	-2.23269	0.851094	-2.62331	0.00870792	0.0473506	no IPR		NA		XP_021691271.1	51	120	52	1	10	123	90	209	3.8e-28	126.72	uncharacterized protein LOC110672724 [Hevea brasiliensis]
isotig52865	21.2416	-2.23687	0.635043	-3.52239	0.000427677	0.00435533	no IPR		NA				0
isotig43485	98.086	-2.23689	0.604429	-3.70083	0.000214891	0.0024745	IPR000551|IPR000943|IPR007624|IPR007627|IPR007630|IPR013324|IPR013325|IPR014284|IPR036388	MerR-type HTH domain|RNA polymerase sigma-70|RNA polymerase sigma-70 region 3|RNA polymerase sigma-70 region 2|RNA polymerase sigma-70 region 4|RNA polymerase sigma factor, region 3/4-like|RNA polymerase sigma factor, region 2|RNA polymerase sigma-70 like domain|Winged helix-like DNA-binding domain superfamily	NA		XP_021909213.1	48	432	210	5	159	588	97	517	7e-103	378.64	RNA polymerase sigma factor sigE, chloroplastic/mitochondrial [Carica papaya]
unigene160976	3.7375	-2.23783	0.702758	-3.18435	0.00145078	0.0115724	no IPR		NA		XP_019186394.1	33	159	96	4	1	157	44	195	2e-16	88.2	PREDICTED: UDP-glycosyltransferase 73D1-like [Ipomoea nil]
isotig53747	56.4936	-2.2415	0.417369	-5.37054	7.85004e-08	3.4826e-06	IPR014830|IPR036497	Glycolipid transfer protein domain|Glycolipid transfer protein superfamily	NA		XP_020687151.1	48	192	95	1	30	218	11	202	3e-48	194.9	glycolipid transfer protein 1 [Dendrobium catenatum]
unigene17302	1585.88	-2.24339	0.422597	-5.3086	1.10473e-07	4.67139e-06	IPR000528|IPR016140|IPR036312	Plant lipid transfer protein/Par allergen|Bifunctional inhibitor/plant lipid transfer protein/seed storage helical domain|Bifunctional inhibitor/plant lipid transfer protein/seed storage helical domain superfamily	NA		XP_004977379.2	38	117	68	2	10	123	5	120	5.7e-16	86.27	non-specific lipid-transfer protein 3-like [Setaria italica]
isotig26183	14.6105	-2.24586	0.503772	-4.45809	8.26946e-06	0.000173053	IPR000719|IPR008271|IPR011009	Protein kinase domain|Serine/threonine-protein kinase, active site|Protein kinase-like domain superfamily	NA		XP_006852580.1	68	354	99	4	1	352	646	990	4e-139	498.05	receptor-like protein kinase HSL1 [Amborella trichopoda]
isotig52800	247.918	-2.25012	0.498128	-4.51714	6.26802e-06	0.000138309	IPR003245|IPR008972|IPR039391	Phytocyanin domain|Cupredoxin|Phytocyanin	NA		XP_027345871.1	47	139	71	2	15	153	5	141	2.2e-30	136.35	early nodulin-like protein 3 [Abrus precatorius]
unigene3257	12.1498	-2.25376	0.713223	-3.15996	0.00157791	0.0123799	IPR013094|IPR029058|IPR033140	Alpha/beta hydrolase fold-3|Alpha/Beta hydrolase fold|Lipase, GDXG, putative serine active site	NA		XP_015645813.1	53	193	86	1	2	190	151	343	1.2e-49	199.13	probable carboxylesterase 15 [Oryza sativa Japonica Group]
unigene13356	102.573	-2.25992	0.389432	-5.8031	6.50985e-09	4.17199e-07	IPR002554|IPR011989|IPR016024	Protein phosphatase 2A, regulatory B subunit, B56|Armadillo-like helical|Armadillo-type fold	03015	mRNA surveillance pathway	XP_010935179.1	42	145	83	0	1	145	298	442	2.9e-31	137.89	PREDICTED: serine/threonine protein phosphatase 2A 57 kDa regulatory subunit B' beta isoform-like [Elaeis guineensis]
unigene40835	10.3232	-2.26723	0.588305	-3.85384	0.000116279	0.00150004	IPR000109|IPR036259	Proton-dependent oligopeptide transporter family|MFS transporter superfamily	NA		XP_008801151.1	45	414	218	3	7	412	124	536	1.2e-101	374.01	protein NRT1/ PTR FAMILY 3.1 isoform X1 [Phoenix dactylifera]
isotig67874	15.0508	-2.26795	0.788282	-2.87708	0.00401368	0.0258728	IPR005630|IPR008949	Terpene synthase, metal-binding domain|Isoprenoid synthase domain superfamily	00909	Sesquiterpenoid and triterpenoid biosynthesis	XP_024541459.1	33	147	96	2	1	147	597	741	4.9e-18	93.2	(13E)-labda-7,13-dien-15-ol synthase-like [Selaginella moellendorffii]
unigene139810	40.3549	-2.27	0.638549	-3.55494	0.000378066	0.00393858	no IPR		NA				0
isotig48727	62.7788	-2.27013	0.295515	-7.68196	1.56668e-14	4.27385e-12	IPR000595|IPR002110|IPR018490|IPR020683|IPR021789|IPR036770	Cyclic nucleotide-binding domain|Ankyrin repeat|Cyclic nucleotide-binding-like|Ankyrin repeat-containing domain|KHA domain|Ankyrin repeat-containing domain superfamily	NA		XP_010249975.1	46	442	220	5	5	444	448	874	1.7e-103	380.18	PREDICTED: potassium channel AKT1-like [Nelumbo nucifera]
unigene80447	6.3204	-2.2705	0.617744	-3.67548	0.000237404	0.00268558	IPR003855	Potassium transporter	NA		XP_027096150.1	56	141	61	0	1	141	440	580	6.9e-41	169.09	probable potassium transporter 17 [Coffea arabica]
isotig42246	44.6207	-2.27051	0.74143	-3.06234	0.00219611	0.0160714	IPR001611|IPR002182|IPR027417|IPR032675	Leucine-rich repeat|NB-ARC|P-loop containing nucleoside triphosphate hydrolase|Leucine-rich repeat domain superfamily	04626	Plant-pathogen interaction	XP_017423496.1	28	716	441	25	1	679	1153	1837	5.4e-63	246.51	PREDICTED: uncharacterized protein LOC108332694 [Vigna angularis]
isotig59085	11.3655	-2.27064	0.477383	-4.75643	1.97044e-06	5.18267e-05	IPR000109|IPR036259	Proton-dependent oligopeptide transporter family|MFS transporter superfamily	NA		XP_006420719.2	52	171	81	0	2	172	394	564	7.8e-50	199.52	protein NRT1/ PTR FAMILY 5.4 [Citrus clementina]
isotig29052	50.6042	-2.27184	0.602328	-3.77176	0.000162098	0.00197114	IPR001128|IPR002401|IPR017972|IPR036396	Cytochrome P450|Cytochrome P450, E-class, group I|Cytochrome P450, conserved site|Cytochrome P450 superfamily	NA		XP_021977487.1	40	487	270	8	33	511	27	499	1.8e-99	367.08	cytochrome P450 CYP736A12-like [Helianthus annuus]
unigene127438	7.61442	-2.2784	0.532222	-4.28091	1.86128e-05	0.000331844	IPR000425|IPR023271|IPR034294	Major intrinsic protein|Aquaporin-like|Aquaporin transporter	NA				0
isotig56055	8.44457	-2.28107	0.776679	-2.93696	0.00331449	0.0222598	no IPR		NA		XP_021894853.1	43	190	102	2	5	189	125	314	7.5e-38	159.84	GDSL esterase/lipase At4g10955-like [Carica papaya]
unigene1707	43.8489	-2.2905	0.557043	-4.11189	3.92439e-05	0.000611903	no IPR		NA				0
isotig00001	1266.88	-2.29458	0.302242	-7.59187	3.1533e-14	7.77628e-12	IPR001461|IPR013087|IPR021109|IPR032799|IPR032861|IPR033121|IPR034161	Aspartic peptidase A1 family|Zinc finger C2H2-type|Aspartic peptidase domain superfamily|Xylanase inhibitor, C-terminal|Xylanase inhibitor, N-terminal|Peptidase family A1 domain|Pepsin-like domain, plant	NA		XP_024517857.1	56	586	246	4	3	577	282	867	2.2e-195	686.03	probable alpha-glucosidase Os06g0675700 [Selaginella moellendorffii]
isotig30266	35.9112	-2.29962	0.581794	-3.95263	7.72982e-05	0.00107673	no IPR		NA		XP_010108724.1	34	319	180	5	20	334	41	335	1.4e-46	190.66	uncharacterized protein LOC21398796 [Morus notabilis]
unigene175646	14.364	-2.30038	0.48132	-4.77933	1.75884e-06	4.68204e-05	no IPR		NA				0
isotig29082	56.6966	-2.31054	0.757753	-3.0492	0.00229453	0.0166387	IPR001461|IPR001969|IPR021109|IPR032799|IPR032861|IPR033121|IPR034161	Aspartic peptidase A1 family|Aspartic peptidase, active site|Aspartic peptidase domain superfamily|Xylanase inhibitor, C-terminal|Xylanase inhibitor, N-terminal|Peptidase family A1 domain|Pepsin-like domain, plant	04138	Autophagy - yeast	XP_006345762.1	49	427	202	6	67	488	27	444	1.8e-109	400.21	PREDICTED: aspartic proteinase nepenthesin-1 [Solanum tuberosum]
unigene185687	11.0731	-2.3121	0.853666	-2.70844	0.00675997	0.0389137	no IPR		NA				0
unigene27858	51.0285	-2.3138	0.61126	-3.7853	0.000153524	0.00188322	no IPR		NA				0
unigene18376	8.06633	-2.31599	0.79506	-2.91297	0.0035801	0.0236165	IPR004873	BURP domain	NA		XP_010667747.1	47	225	107	6	143	365	179	394	2.8e-47	192.97	PREDICTED: BURP domain protein RD22-like [Beta vulgaris subsp. vulgaris]
unigene13477	3.57025	-2.32013	0.818076	-2.83608	0.00456713	0.0286384	IPR013057	Amino acid transporter, transmembrane domain	NA		XP_009414681.1	62	435	157	2	15	446	16	446	9.4e-163	577.01	PREDICTED: lysine histidine transporter 1-like [Musa acuminata subsp. malaccensis]
isotig47801	410.971	-2.32204	0.460319	-5.0444	4.5494e-07	1.51284e-05	IPR000146|IPR020548|IPR023079|IPR033391	Fructose-1,6-bisphosphatase class 1|Fructose-1,6-bisphosphatase, active site|Sedoheptulose-1,7-bisphosphatase|Fructose-1-6-bisphosphatase class I, N-terminal	00010|00030|00051|00680|00710	Glycolysis / Gluconeogenesis|Pentose phosphate pathway|Fructose and mannose metabolism|Methane metabolism|Carbon fixation in photosynthetic organisms	XP_023899868.1	79	382	69	4	21	398	15	390	9.5e-172	606.68	sedoheptulose-1,7-bisphosphatase, chloroplastic [Quercus suber]
isotig29974	381.017	-2.32251	0.282869	-8.21054	2.20196e-16	9.56021e-14	IPR002067|IPR018108|IPR023395|IPR040062	Mitochondrial carrier protein|Mitochondrial substrate/solute carrier|Mitochondrial carrier domain superfamily|Mitochondrial carrier domain protein	NA		XP_006853870.1	73	296	74	1	47	337	36	331	1.7e-120	436.03	mitoferrin [Amborella trichopoda]
isotig34138	175.073	-2.32292	0.652797	-3.55841	0.000373101	0.00389344	IPR032710	NTF2-like domain superfamily	NA		XP_010924733.1	65	223	77	1	45	267	14	235	1.2e-86	323.17	PREDICTED: pathogen-related protein isoform X1 [Elaeis guineensis]
isotig58365	150.983	-2.32375	0.524654	-4.42911	9.4624e-06	0.000193684	IPR009489	PAR1	NA		XP_016666780.1	53	120	56	0	28	147	22	141	6.6e-35	150.21	PREDICTED: uncharacterized protein LOC107887137 [Gossypium hirsutum]
isotig56324	53.9907	-2.32486	0.473434	-4.91063	9.07837e-07	2.68828e-05	IPR000047|IPR001356|IPR003106|IPR009057|IPR017970	Helix-turn-helix motif|Homeobox domain|Leucine zipper, homeobox-associated|Homeobox-like domain superfamily|Homeobox, conserved site	NA		XP_008235150.1	54	93	42	0	2	94	57	149	6.5e-23	110.15	PREDICTED: homeobox-leucine zipper protein ATHB-6-like isoform X1 [Prunus mume]
isotig71144	5.33913	-2.32811	0.760109	-3.06286	0.0021923	0.0160598	IPR015915	Kelch-type beta propeller	NA		XP_023752376.1	57	70	30	0	2	71	202	271	1.8e-17	91.28	F-box/kelch-repeat protein At2g44130-like [Lactuca sativa]
unigene34141	211.098	-2.33051	0.331214	-7.03625	1.97488e-12	3.44274e-10	IPR000595|IPR002110|IPR014710|IPR018490|IPR020683|IPR021789|IPR036770	Cyclic nucleotide-binding domain|Ankyrin repeat|RmlC-like jelly roll fold|Cyclic nucleotide-binding-like|Ankyrin repeat-containing domain|KHA domain|Ankyrin repeat-containing domain superfamily	NA		XP_024023109.1	40	511	272	10	2	497	379	872	2.5e-90	336.65	LOW QUALITY PROTEIN: potassium channel AKT1 [Morus notabilis]
isotig55194	44.0528	-2.33273	0.706026	-3.30403	0.000953059	0.00832502	IPR005746|IPR013766|IPR036249	Thioredoxin|Thioredoxin domain|Thioredoxin-like superfamily	NA		XP_007021088.2	58	123	51	0	1	123	1	123	2.1e-34	147.52	PREDICTED: thioredoxin-like protein CXXS1 [Theobroma cacao]
unigene16846	28.5958	-2.33378	0.475616	-4.90685	9.25499e-07	2.73532e-05	IPR000620|IPR030184	EamA domain|WAT1-related protein	NA		XP_011091919.2	60	159	63	0	3	161	58	216	3.3e-52	206.84	WAT1-related protein At5g07050-like isoform X2 [Sesamum indicum]
isotig73687	64.1997	-2.33722	0.546501	-4.27669	1.89691e-05	0.000336639	IPR002902|IPR038408	Gnk2-homologous domain|Gnk2-homologous domain superfamily	NA		XP_006878582.2	38	98	57	1	4	98	46	143	2.5e-11	70.86	cysteine-rich repeat secretory protein 15 [Amborella trichopoda]
unigene11372	16.975	-2.3379	0.518989	-4.50471	6.64637e-06	0.000145021	IPR005177	Bifunctional kinase-pyrophosphorylase	NA		XP_009365588.1	53	157	66	2	54	210	41	190	6.3e-37	157.15	PREDICTED: probable pyruvate, phosphate dikinase regulatory protein, chloroplastic [Pyrus x bretschneideri]
isotig55211	66.0581	-2.33956	0.500856	-4.67112	2.99562e-06	7.38743e-05	IPR027356|IPR029958	NPH3 domain|Root phototropism protein 2	NA		XP_018814905.1	39	301	153	7	1	288	296	579	2.6e-44	182.57	PREDICTED: root phototropism protein 2 [Juglans regia]
isotig13211	247.081	-2.33972	0.470871	-4.96892	6.73257e-07	2.09847e-05	IPR005814|IPR015421|IPR015422|IPR015424	Aminotransferase class-III|Pyridoxal phosphate-dependent transferase, major domain|Pyridoxal phosphate-dependent transferase domain 1|Pyridoxal phosphate-dependent transferase	00280	Valine, leucine and isoleucine degradation	XP_008218566.1	75	328	79	0	28	355	89	416	1.4e-147	526.17	PREDICTED: alanine--glyoxylate aminotransferase 2 homolog 1, mitochondrial-like [Prunus mume]
unigene204783	11.4185	-2.3415	0.806087	-2.90478	0.00367511	0.024104	no IPR		NA				0
isotig49329	27.24	-2.34315	0.747353	-3.13527	0.00171697	0.0132603	IPR005299|IPR029063	SAM dependent carboxyl methyltransferase|S-adenosyl-L-methionine-dependent methyltransferase	NA		XP_010922871.2	39	364	203	6	31	383	29	386	3.4e-73	279.26	PREDICTED: gibberellic acid methyltransferase 2 isoform X1 [Elaeis guineensis]
unigene4318	30.4987	-2.35165	0.815028	-2.88536	0.00390971	0.0253461	IPR006703|IPR027417	AIG1-type guanine nucleotide-binding (G) domain|P-loop containing nucleoside triphosphate hydrolase	NA		XP_022728053.1	51	274	127	3	12	279	19	292	5.5e-68	261.54	immune-associated nucleotide-binding protein 9-like [Durio zibethinus]
unigene39359	8.4666	-2.35261	0.582672	-4.03762	5.39958e-05	0.00080218	IPR002487	Transcription factor, K-box	NA				0
isotig54562	34.2487	-2.35413	0.679369	-3.46517	0.00052989	0.00517894	IPR007650	Zf-FLZ domain	NA		XP_006826981.1	53	80	34	1	69	148	63	139	8.9e-17	88.97	uncharacterized protein LOC18421995 [Amborella trichopoda]
unigene28665	71.3468	-2.36388	0.56182	-4.20755	2.5816e-05	0.000432502	IPR011989|IPR016024	Armadillo-like helical|Armadillo-type fold	NA		XP_002975220.1	53	107	48	1	3	109	567	671	3.9e-20	100.14	U-box domain-containing protein 1 [Selaginella moellendorffii]
unigene128762	6.02205	-2.36617	0.74247	-3.18689	0.0014381	0.0114936	IPR005150	Cellulose synthase	NA		XP_006857766.1	48	126	65	0	2	127	592	717	6.5e-28	125.95	cellulose synthase-like protein E6 [Amborella trichopoda]
unigene126523	115.543	-2.36702	0.552589	-4.28351	1.83967e-05	0.000329133	IPR000620|IPR030184	EamA domain|WAT1-related protein	NA		XP_019458960.1	51	326	152	2	19	342	61	383	8.8e-91	337.42	PREDICTED: WAT1-related protein At5g07050-like [Lupinus angustifolius]
unigene29214	145.924	-2.37112	0.443369	-5.34796	8.8953e-08	3.86751e-06	IPR006015|IPR006016|IPR014729	Universal stress protein A|UspA|Rossmann-like alpha/beta/alpha sandwich fold	NA		XP_021612801.1	44	151	83	1	6	155	9	159	3.2e-30	133.65	universal stress protein PHOS34 [Manihot esculenta]
unigene20060	1579.67	-2.37308	0.36636	-6.47744	9.32913e-11	1.05341e-08	IPR007246	GPI transamidase component Gaa1	00563	Glycosylphosphatidylinositol (GPI)-anchor biosynthesis	XP_020415733.1	33	145	90	1	1	145	555	692	3.2e-14	80.49	glycosylphosphatidylinositol anchor attachment 1 protein isoform X1 [Prunus persica]
unigene17732	11.7952	-2.37526	0.766438	-3.09908	0.00194121	0.0145986	IPR006015|IPR006016|IPR014729	Universal stress protein A|UspA|Rossmann-like alpha/beta/alpha sandwich fold	NA		XP_009394438.1	39	155	87	2	24	175	8	158	1e-22	109.38	PREDICTED: universal stress protein A-like protein [Musa acuminata subsp. malaccensis]
isotig58427	21.8474	-2.3814	0.802381	-2.96791	0.00299829	0.0205847	IPR020966	Aluminum-activated malate transporter	NA		XP_007039541.1	57	252	104	2	22	269	5	256	1.3e-74	283.11	PREDICTED: aluminum-activated malate transporter 12 [Theobroma cacao]
isotig27564	26.3042	-2.38248	0.470936	-5.05903	4.21393e-07	1.42903e-05	IPR005202	Transcription factor GRAS	NA		XP_026393475.1	55	257	107	3	179	431	36	289	1.5e-73	281.18	scarecrow-like protein 32 [Papaver somniferum]
unigene104049	16.6373	-2.38546	0.541812	-4.40274	1.06892e-05	0.000212849	IPR027356	NPH3 domain	NA		XP_020103963.1	53	106	46	2	1	105	235	338	9.5e-19	95.52	BTB/POZ domain-containing protein At5g67385 isoform X1 [Ananas comosus]
unigene18396	18.1004	-2.39061	0.653305	-3.65925	0.00025295	0.00283235	IPR000092|IPR008949|IPR033749	Polyprenyl synthetase|Isoprenoid synthase domain superfamily|Polyprenyl synthetase, conserved site	00900	Terpenoid backbone biosynthesis	XP_015890229.1	66	133	45	0	60	192	39	171	8.5e-45	182.96	geranylgeranyl pyrophosphate synthase, chloroplastic-like [Ziziphus jujuba]
isotig80186	14.3842	-2.39165	0.640381	-3.73473	0.000187918	0.00221182	no IPR		NA				0
unigene98887	12.2307	-2.39251	0.45907	-5.21165	1.87164e-07	7.22092e-06	IPR000109|IPR018456|IPR036259	Proton-dependent oligopeptide transporter family|PTR2 family proton/oligopeptide symporter, conserved site|MFS transporter superfamily	NA		XP_024395190.1	55	115	47	2	1	114	83	194	9.3e-30	132.11	solute carrier family 15 member 2-like [Physcomitrella patens]
isotig37062	4.04637	-2.39342	0.775379	-3.08677	0.00202345	0.0150992	IPR001976	Ribosomal protein S24e	NA		XP_003590484.1	69	42	11	1	11	52	1	40	2e-06	56.22	cytokinin riboside 5'-monophosphate phosphoribohydrolase LOG3 isoform X1 [Medicago truncatula]
unigene76232	3.28736	-2.39553	0.827806	-2.89382	0.00380581	0.0247924	IPR039620	BKI1/Probable membrane-associated kinase regulator 1/3/4	NA		XP_004494984.1	35	79	50	1	2	79	55	133	0.000225	47.75	probable membrane-associated kinase regulator 3 [Cicer arietinum]
unigene93693	35.0556	-2.39867	0.646305	-3.71136	0.00020615	0.00239351	IPR000620|IPR030184	EamA domain|WAT1-related protein	NA		XP_016487023.1	42	322	183	2	20	340	10	330	2.1e-66	256.53	PREDICTED: WAT1-related protein At3g18200 [Nicotiana tabacum]
unigene4346	4.13308	-2.40041	0.889131	-2.69973	0.00693967	0.0396836	IPR003441|IPR036093	NAC domain|NAC domain superfamily	NA		XP_012842307.1	55	152	61	5	8	157	51	198	8.2e-42	172.94	PREDICTED: putative NAC domain-containing protein 94 [Erythranthe guttata]
isotig49253	1325.19	-2.40774	0.433968	-5.5482	2.8862e-08	1.46435e-06	IPR009489	PAR1	NA		XP_024402100.1	60	118	47	0	35	152	27	144	2.3e-38	161.77	uncharacterized protein LOC112295125 [Physcomitrella patens]
isotig27476	447.924	-2.41165	0.458327	-5.26186	1.42608e-07	5.8303e-06	IPR000109|IPR020846|IPR036259	Proton-dependent oligopeptide transporter family|Major facilitator superfamily domain|MFS transporter superfamily	NA		XP_027106747.1	62	566	209	2	55	614	19	584	8.5e-203	710.68	protein NRT1/ PTR FAMILY 7.3-like [Coffea arabica]
isotig18013	64.0273	-2.41474	0.804973	-2.99978	0.00270178	0.0189942	no IPR		00270	Cysteine and methionine metabolism	XP_016571638.1	51	325	148	5	1	325	1	315	1.2e-91	340.12	PREDICTED: 1-aminocyclopropane-1-carboxylate oxidase 5 [Capsicum annuum]
isotig53895	93.2325	-2.41541	0.913483	-2.64418	0.00818897	0.0452146	IPR002068|IPR008978|IPR031107	Alpha crystallin/Hsp20 domain|HSP20-like chaperone|Small heat shock protein HSP20	04141	Protein processing in endoplasmic reticulum	XP_015877344.1	65	145	44	3	1	140	1	144	7.4e-46	185.65	17.8 kDa class I heat shock protein-like [Ziziphus jujuba]
unigene96714	136.659	-2.42482	0.302593	-8.01349	1.11496e-15	3.99649e-13	IPR003726|IPR036589	Homocysteine-binding domain|Homocysteine-binding domain superfamily	00270	Cysteine and methionine metabolism	XP_002300824.3	66	184	61	0	1	184	1	184	6.2e-66	253.06	homocysteine S-methyltransferase 2 isoform X1 [Populus trichocarpa]
isotig49514	6.68083	-2.42554	0.624203	-3.88582	0.000101986	0.00134985	IPR010658	Nodulin-like	NA		XP_024175003.1	40	219	130	1	97	315	294	511	1.1e-46	190.66	protein NUCLEAR FUSION DEFECTIVE 4-like [Rosa chinensis]
unigene2998	438.756	-2.42906	0.515807	-4.70923	2.48649e-06	6.26726e-05	IPR005630|IPR008930|IPR008949|IPR034741|IPR036965	Terpene synthase, metal-binding domain|Terpenoid cyclases/protein prenyltransferase alpha-alpha toroid|Isoprenoid synthase domain superfamily|Terpene cyclase-like 1, C-terminal domain|Terpene synthase, N-terminal domain superfamily	00904	Diterpenoid biosynthesis	XP_020523152.1	51	299	145	0	130	428	1	299	1.7e-94	350.13	bifunctional abietadiene synthase, chloroplastic [Amborella trichopoda]
isotig39642	339.154	-2.44353	0.890942	-2.74263	0.00609494	0.0359653	no IPR		NA				0
isotig28734	367.913	-2.44988	0.498748	-4.91207	9.01215e-07	2.67124e-05	IPR000109|IPR018456|IPR036259	Proton-dependent oligopeptide transporter family|PTR2 family proton/oligopeptide symporter, conserved site|MFS transporter superfamily	NA		XP_021895236.1	56	573	239	5	17	586	12	576	8e-179	630.94	protein NRT1/ PTR FAMILY 6.2 isoform X1 [Carica papaya]
unigene34631	185.187	-2.45158	0.769654	-3.1853	0.00144606	0.0115453	IPR003137|IPR007365|IPR007484|IPR036757|IPR039373	PA domain|Transferrin receptor-like, dimerisation domain|Peptidase M28|Transferrin receptor-like, dimerisation domain superfamily|Glutamate carboxypeptidase 2-like	NA		XP_024382971.1	58	682	266	8	95	767	105	776	6.7e-229	797.73	probable glutamate carboxypeptidase LAMP1 [Physcomitrella patens]
isotig47824	178.907	-2.45524	0.431987	-5.6836	1.31891e-08	7.67111e-07	IPR001461|IPR021109|IPR032799|IPR032861|IPR033121|IPR034161	Aspartic peptidase A1 family|Aspartic peptidase domain superfamily|Xylanase inhibitor, C-terminal|Xylanase inhibitor, N-terminal|Peptidase family A1 domain|Pepsin-like domain, plant	NA		XP_006854692.1	39	393	202	12	53	426	87	464	1.3e-68	264.23	probable aspartyl protease At4g16563 [Amborella trichopoda]
unigene143198	10.7177	-2.47237	0.734996	-3.36379	0.000768809	0.00700334	IPR008030|IPR036291	NmrA-like domain|NAD(P)-binding domain superfamily	NA		XP_015901322.1	65	196	67	1	2	196	70	265	5.8e-68	260	isoflavone reductase homolog [Ziziphus jujuba]
isotig50281	108.808	-2.47395	0.275366	-8.98422	2.60572e-19	1.95912e-16	IPR032710	NTF2-like domain superfamily	NA		XP_010274425.1	62	210	79	0	19	228	14	223	1.1e-80	303.14	PREDICTED: pathogen-related protein [Nelumbo nucifera]
unigene29041	5.46914	-2.47873	0.844309	-2.93581	0.00332681	0.022328	IPR000408|IPR009091	Regulator of chromosome condensation, RCC1|Regulator of chromosome condensation 1/beta-lactamase-inhibitor protein II	NA		XP_011624150.2	58	150	58	1	5	150	7	156	1.5e-48	195.28	ultraviolet-B receptor UVR8 isoform X1 [Amborella trichopoda]
isotig66084	5.65336	-2.48202	0.846541	-2.93195	0.00336837	0.0225725	no IPR		NA				0
isotig38200	7.89414	-2.48408	0.833707	-2.97956	0.00288659	0.019987	IPR024788	Malectin-like domain	NA				0
unigene21753	18.6412	-2.48629	0.654632	-3.79799	0.000145874	0.00180373	IPR003613|IPR013083	U box domain|Zinc finger, RING/FYVE/PHD-type	NA		XP_022738634.1	47	161	84	0	53	213	70	230	2e-35	152.52	U-box domain-containing protein 19-like [Durio zibethinus]
unigene42394	10.921	-2.48701	0.521342	-4.77041	1.8385e-06	4.86933e-05	no IPR		NA		XP_027116987.1	63	128	46	1	2	129	5	131	1.9e-39	164.85	outer envelope pore protein 16-2, chloroplastic-like isoform X2 [Coffea arabica]
isotig60548	9.38283	-2.49049	0.838676	-2.96955	0.0029824	0.0205173	IPR001128|IPR002401|IPR017972|IPR036396	Cytochrome P450|Cytochrome P450, E-class, group I|Cytochrome P450, conserved site|Cytochrome P450 superfamily	NA		XP_024036768.1	58	267	112	0	1	267	123	389	1.9e-91	338.96	ent-kaurenoic acid oxidase 2 [Citrus clementina]
unigene97035	73.1958	-2.49088	0.687432	-3.62345	0.000290696	0.00317991	no IPR		04141	Protein processing in endoplasmic reticulum	XP_015877344.1	67	145	41	3	1	140	1	144	7.9e-48	192.2	17.8 kDa class I heat shock protein-like [Ziziphus jujuba]
unigene80400	8.44237	-2.49334	0.633456	-3.93608	8.28228e-05	0.00113677	no IPR		NA		XP_017423750.1	37	89	49	4	14	98	311	396	2.2e-07	57.77	PREDICTED: putative leucine-rich repeat receptor-like protein kinase At2g19210 [Vigna angularis]
isotig43356	299.988	-2.50234	0.565779	-4.42282	9.74224e-06	0.000198621	IPR000595|IPR003938|IPR005821|IPR014710|IPR018490|IPR021789	Cyclic nucleotide-binding domain|Potassium channel, voltage-dependent, EAG/ELK/ERG|Ion transport domain|RmlC-like jelly roll fold|Cyclic nucleotide-binding-like|KHA domain	NA		XP_019189310.1	50	486	239	0	36	521	28	513	2.8e-145	519.62	PREDICTED: potassium channel KAT3-like isoform X1 [Ipomoea nil]
unigene93138	4.68106	-2.50438	0.876952	-2.85578	0.00429317	0.0272363	no IPR		NA				0
unigene208473	140.518	-2.50502	0.36699	-6.82585	8.74047e-12	1.27694e-09	IPR000894|IPR024681|IPR036385	Ribulose bisphosphate carboxylase small chain, domain|Ribulose bisphosphate carboxylase, small chain|Ribulose bisphosphate carboxylase, small subunit superfamily	00630|00710	Glyoxylate and dicarboxylate metabolism|Carbon fixation in photosynthetic organisms	XP_002450304.1	65	109	33	1	31	139	16	119	9.6e-36	152.14	ribulose bisphosphate carboxylase small chain, chloroplastic [Sorghum bicolor]
isotig30048	154.695	-2.50715	0.255475	-9.81368	9.83132e-23	1.89413e-19	IPR000595|IPR002110|IPR014710|IPR018490|IPR020683|IPR036770	Cyclic nucleotide-binding domain|Ankyrin repeat|RmlC-like jelly roll fold|Cyclic nucleotide-binding-like|Ankyrin repeat-containing domain|Ankyrin repeat-containing domain superfamily	NA		XP_020521377.1	45	409	216	3	1	403	269	677	5.2e-96	355.14	potassium channel AKT1 [Amborella trichopoda]
unigene126961	18.901	-2.51013	0.431298	-5.81994	5.8869e-09	3.8044e-07	IPR000425|IPR022357|IPR023271|IPR034294	Major intrinsic protein|Major intrinsic protein, conserved site|Aquaporin-like|Aquaporin transporter	NA		XP_006298288.1	74	261	65	1	1	261	5	264	1.7e-111	405.6	probable aquaporin PIP2-8 [Capsella rubella]
isotig56074	792.598	-2.51835	0.622508	-4.04549	5.22129e-05	0.000781318	IPR003854	Gibberellin regulated protein	NA		XP_006846942.1	52	99	47	0	12	110	8	106	5e-28	126.33	snakin-2 [Amborella trichopoda]
unigene4046	12.4904	-2.5199	0.489658	-5.14624	2.65755e-07	9.71786e-06	IPR003864|IPR027815|IPR032880	Calcium-dependent channel, 7TM region, putative phosphate|10TM putative phosphate transporter, cytosolic domain|Calcium permeable stress-gated cation channel 1, N-terminal transmembrane domain	NA		XP_010245168.1	59	703	281	3	25	725	25	722	1.2e-240	836.64	PREDICTED: CSC1-like protein ERD4 [Nelumbo nucifera]
unigene17000	811.122	-2.52043	0.777375	-3.24223	0.00118599	0.00987778	IPR000425|IPR022357|IPR023271|IPR034294	Major intrinsic protein|Major intrinsic protein, conserved site|Aquaporin-like|Aquaporin transporter	NA		XP_022000943.1	71	243	68	1	1	243	1	241	9.5e-95	349.75	aquaporin TIP4-1 [Helianthus annuus]
isotig56088	108.051	-2.52151	0.589817	-4.27508	1.9107e-05	0.000338501	IPR040359	Protein glutamine dumper	NA		XP_023747012.1	33	114	65	3	2	111	4	110	2.6e-08	60.85	protein GLUTAMINE DUMPER 2-like [Lactuca sativa]
isotig29616	41.1575	-2.52283	0.496987	-5.07626	3.84939e-07	1.32879e-05	no IPR		NA				0
isotig96013	30.8425	-2.5235	0.441589	-5.71459	1.09966e-08	6.58216e-07	IPR008889|IPR039609	VQ|VQ motif-containing protein 15/22	NA		XP_020208809.1	47	55	25	1	30	84	77	127	0.000228	47.75	homeobox protein B-H2-like [Cajanus cajan]
unigene4956	26.564	-2.52621	0.505462	-4.99782	5.79818e-07	1.84453e-05	IPR005821	Ion transport domain	NA		XP_020190615.1	79	124	26	0	1	124	228	351	3.7e-55	216.47	potassium channel AKT2 [Aegilops tauschii subsp. tauschii]
unigene10006	1131.26	-2.53241	0.625536	-4.04839	5.15722e-05	0.000774362	IPR007750	Protein of unknown function DUF674	NA		XP_023887942.1	32	251	150	5	5	248	233	471	3.7e-27	125.56	uncharacterized protein LOC112000069 [Quercus suber]
unigene12626	28.4476	-2.53414	0.603406	-4.19973	2.67236e-05	0.000444806	IPR011043	Galactose oxidase/kelch, beta-propeller	NA				0
isotig94127	7.40502	-2.53783	0.837506	-3.03022	0.00244372	0.0175187	no IPR		NA		XP_020086403.1	42	83	47	1	24	105	731	813	4.3e-11	70.09	LOW QUALITY PROTEIN: cation/H(+) antiporter 20-like [Ananas comosus]
unigene13842	6.86785	-2.53936	0.699408	-3.63074	0.000282613	0.00310693	IPR002528	Multi antimicrobial extrusion protein	NA		XP_024174657.1	46	151	81	0	4	154	342	492	7.7e-32	139.43	protein DETOXIFICATION 56 [Rosa chinensis]
unigene104618	32.8803	-2.54157	0.599835	-4.23711	2.26417e-05	0.000388615	IPR000225|IPR011989|IPR016024	Armadillo|Armadillo-like helical|Armadillo-type fold	NA		XP_006435778.1	64	139	50	0	1	139	430	568	2.4e-41	170.63	U-box domain-containing protein 1 [Citrus clementina]
unigene202426	137.372	-2.54496	0.780276	-3.26162	0.00110779	0.00937126	no IPR		NA				0
unigene18795	76.8863	-2.54516	0.56193	-4.52932	5.91747e-06	0.000131991	IPR002213|IPR035595	UDP-glucuronosyl/UDP-glucosyltransferase|UDP-glycosyltransferase family, conserved site	NA		XP_017639842.1	43	211	108	3	19	220	258	465	4.2e-46	187.96	PREDICTED: hydroquinone glucosyltransferase-like [Gossypium arboreum]
isotig50075	1293.4	-2.5543	0.63744	-4.00712	6.14629e-05	0.000888675	IPR000073|IPR029058	Alpha/beta hydrolase fold-1|Alpha/Beta hydrolase fold	NA		XP_021676516.1	68	264	82	0	3	266	1	264	3.3e-107	391.35	probable strigolactone esterase DAD2 [Hevea brasiliensis]
isotig59913	10.3101	-2.55666	0.579899	-4.40881	1.03939e-05	0.000208189	IPR002213	UDP-glucuronosyl/UDP-glucosyltransferase	NA		XP_024035331.1	41	221	125	1	10	225	281	501	2.4e-48	195.67	scopoletin glucosyltransferase [Citrus clementina]
unigene177576	3.44997	-2.55725	0.838686	-3.04912	0.00229513	0.0166391	no IPR		NA				0
unigene116514	8.36029	-2.56479	0.970571	-2.64255	0.00822831	0.0453668	IPR032675	Leucine-rich repeat domain superfamily	04016	MAPK signaling pathway - plant	XP_013603553.1	45	98	53	0	16	113	286	383	2e-16	87.81	PREDICTED: probable LRR receptor-like serine/threonine-protein kinase At3g47570 isoform X1 [Brassica oleracea var. oleracea]
isotig46319	4.78628	-2.57403	0.738946	-3.48338	0.000495133	0.00491952	IPR002328|IPR011032|IPR013154|IPR036291	Alcohol dehydrogenase, zinc-type, conserved site|GroES-like superfamily|Alcohol dehydrogenase, N-terminal|NAD(P)-binding domain superfamily	00592	alpha-Linolenic acid metabolism	XP_027074531.1	74	256	66	0	3	258	5	260	2.5e-109	398.28	alcohol dehydrogenase 1-like [Coffea arabica]
isotig56637	16.3292	-2.57479	0.607925	-4.23538	2.28167e-05	0.000390532	IPR001841|IPR013083	Zinc finger, RING-type|Zinc finger, RING/FYVE/PHD-type	NA		XP_002968394.1	54	105	45	1	189	293	329	430	6.7e-30	134.81	uncharacterized protein LOC9631640 [Selaginella moellendorffii]
unigene10841	115.703	-2.57486	0.371293	-6.93483	4.06701e-12	6.46235e-10	IPR000757|IPR010713|IPR013320|IPR016455	Glycoside hydrolase family 16|Xyloglucan endo-transglycosylase, C-terminal|Concanavalin A-like lectin/glucanase domain superfamily|Xyloglucan endotransglucosylase/hydrolase	NA		XP_012471614.1	56	296	122	3	21	315	17	307	8.7e-98	360.53	PREDICTED: probable xyloglucan endotransglucosylase/hydrolase protein 31 [Gossypium raimondii]
isotig54376	25.5574	-2.57548	0.687845	-3.74427	0.000180916	0.00214415	no IPR		NA				0
unigene202427	44.296	-2.58044	0.887522	-2.90747	0.00364366	0.0239692	IPR009438	Phytosulfokine	NA				0
isotig33426	69.9325	-2.58292	0.71366	-3.61926	0.000295451	0.0032205	IPR006121	Heavy metal-associated domain, HMA	NA		XP_024458351.1	46	71	37	1	3	73	1	70	1.4e-09	66.63	heavy metal-associated isoprenylated plant protein 2 [Populus trichocarpa]
isotig58812	10.983	-2.58397	0.550673	-4.6924	2.70024e-06	6.75629e-05	IPR000425|IPR023271|IPR034294	Major intrinsic protein|Aquaporin-like|Aquaporin transporter	NA		XP_022747245.1	76	144	34	0	1	144	127	270	3.1e-62	239.97	aquaporin PIP2-2 [Durio zibethinus]
isotig44491	8.48811	-2.58616	0.753634	-3.43159	0.000600055	0.00571964	IPR009836	Glycine-rich domain-containing protein-like	NA		XP_024387116.1	41	678	359	16	21	674	34	700	2.5e-144	516.54	glycine-rich domain-containing protein 1-like [Physcomitrella patens]
unigene21969	658.65	-2.58702	0.514308	-5.03009	4.90256e-07	1.60431e-05	IPR001117|IPR002355|IPR008972|IPR011706|IPR011707|IPR017761|IPR033138|IPR034285|IPR034288|IPR034289	Multicopper oxidase, type 1|Multicopper oxidase, copper-binding site|Cupredoxin|Multicopper oxidase, type 2|Multicopper oxidase, type 3|Laccase|Multicopper oxidases, conserved site|Laccase, second cupredoxin domain|Laccase, first cupredoxin domain|Laccase, third cupredoxin domain	NA		XP_021288985.1	54	563	247	4	31	586	6	568	1.3e-189	666.77	laccase-7-like [Herrania umbratica]
unigene30343	728.897	-2.58919	0.741284	-3.49285	0.000477894	0.00478298	no IPR		NA				0
isotig74070	40.2149	-2.58945	0.53822	-4.81113	1.50078e-06	4.07604e-05	IPR003496	ABA/WDS induced protein	NA		XP_010056734.1	44	75	36	2	33	105	10	80	4e-06	53.53	PREDICTED: abscisic stress-ripening protein 2 [Eucalyptus grandis]
unigene111675	6.84696	-2.59291	0.757155	-3.42454	0.000615844	0.00584483	IPR000757|IPR013320	Glycoside hydrolase family 16|Concanavalin A-like lectin/glucanase domain superfamily	NA		XP_011086549.1	68	99	31	0	2	100	153	251	1.3e-39	164.85	probable xyloglucan endotransglucosylase/hydrolase protein 33 [Sesamum indicum]
unigene38053	269.524	-2.60237	0.44085	-5.90307	3.56795e-09	2.46604e-07	IPR000425|IPR022357|IPR023271|IPR034294	Major intrinsic protein|Major intrinsic protein, conserved site|Aquaporin-like|Aquaporin transporter	NA		XP_010544738.1	84	288	43	2	1	288	1	286	2.2e-139	498.43	PREDICTED: aquaporin PIP1-1-like [Tarenaya hassleriana]
isotig55484	134.835	-2.60292	0.640248	-4.06548	4.79329e-05	0.000729669	IPR001841|IPR013083	Zinc finger, RING-type|Zinc finger, RING/FYVE/PHD-type	NA		XP_023907743.1	39	177	104	1	16	192	12	185	1.9e-31	139.04	RING-H2 finger protein ATL72-like [Quercus suber]
isotig35192	130.695	-2.60444	0.518407	-5.02394	5.06232e-07	1.64611e-05	no IPR		NA				0
unigene28355	80.3699	-2.60893	0.736108	-3.54422	0.000393779	0.00406518	IPR000206|IPR008932|IPR013823|IPR014719|IPR036235	Ribosomal protein L7/L12|Ribosomal protein L7/L12, oligomerisation|Ribosomal protein L7/L12, C-terminal|Ribosomal protein L7/L12, C-terminal/adaptor protein ClpS-like|Ribosomal protein L7/L12, oligomerisation domain superfamily	03010	Ribosome	XP_019456926.1	60	98	39	0	73	170	61	158	1.3e-22	109.38	PREDICTED: 50S ribosomal protein L12, chloroplastic-like [Lupinus angustifolius]
isotig57229	59.0224	-2.61219	0.880987	-2.96507	0.00302618	0.0207162	IPR001584|IPR012337|IPR036397|IPR039537	Integrase, catalytic core|Ribonuclease H-like superfamily|Ribonuclease H superfamily|Retrotransposon Ty1/copia-like	NA		XP_020963654.1	46	125	67	0	5	129	196	320	5.1e-28	126.33	uncharacterized protein LOC107607928 [Arachis ipaensis]
unigene7005	19.3871	-2.6165	0.608978	-4.29654	1.73487e-05	0.000314954	IPR000916|IPR023393	Bet v I/Major latex protein|START-like domain superfamily	NA		XP_010260192.1	51	154	66	3	1	151	1	149	2.8e-38	160.61	PREDICTED: MLP-like protein 423 isoform X1 [Nelumbo nucifera]
isotig47298	48.5275	-2.61689	0.576178	-4.54181	5.57722e-06	0.000125583	IPR022796|IPR023329	Chlorophyll A-B binding protein|Chlorophyll a/b binding domain superfamily	00195	Photosynthesis	XP_009410662.1	68	203	60	1	94	293	70	272	2.3e-67	259.23	PREDICTED: photosystem II 22 kDa protein, chloroplastic-like [Musa acuminata subsp. malaccensis]
unigene143719	9.12003	-2.62047	0.782028	-3.35087	0.000805593	0.00727819	no IPR		NA				0
unigene8823	42.0095	-2.62164	0.470823	-5.5682	2.57382e-08	1.33795e-06	IPR001611|IPR032675	Leucine-rich repeat|Leucine-rich repeat domain superfamily	NA		XP_010905056.1	60	197	77	1	6	201	299	495	2e-58	228.41	PREDICTED: putative leucine-rich repeat receptor-like serine/threonine-protein kinase At2g24130 [Elaeis guineensis]
isotig43202	318.367	-2.6265	0.362157	-7.25239	4.09473e-13	8.0913e-11	no IPR		NA		XP_021296245.1	60	509	189	4	46	547	47	549	4.5e-173	611.68	vacuolar amino acid transporter 1-like [Herrania umbratica]
isotig30780	5.48242	-2.63127	0.99304	-2.64971	0.00805598	0.0446085	IPR001563|IPR018202|IPR029058|IPR033124	Peptidase S10, serine carboxypeptidase|Serine carboxypeptidase, serine active site|Alpha/Beta hydrolase fold|Serine carboxypeptidases, histidine active site	NA		XP_020268574.1	70	440	120	4	27	459	63	501	1.7e-191	672.54	serine carboxypeptidase 24, partial [Asparagus officinalis]
isotig63505	72.6564	-2.63495	0.609258	-4.32484	1.5264e-05	0.000284135	IPR009518	Photosystem II PsbX	NA		XP_022544325.1	58	50	21	0	150	199	68	117	1.1e-05	53.14	uncharacterized protein LOC111199190 [Brassica napus]
isotig50508	9.88076	-2.6387	0.73793	-3.57581	0.00034914	0.00369468	IPR001356|IPR003106|IPR009057|IPR017970	Homeobox domain|Leucine zipper, homeobox-associated|Homeobox-like domain superfamily|Homeobox, conserved site	NA		XP_008240912.1	59	233	73	6	45	264	103	326	3.9e-60	234.96	PREDICTED: homeobox-leucine zipper protein HOX11 [Prunus mume]
isotig51081	4.96121	-2.63941	0.983348	-2.68411	0.00727242	0.0411113	IPR017905|IPR036774|IPR039799	ERV/ALR sulfhydryl oxidase domain|ERV/ALR sulfhydryl oxidase domain superfamily|Sulfhydryl oxidase ALR/ERV	NA		XP_020679460.1	53	205	92	3	1	203	1	204	2e-51	205.3	FAD-linked sulfhydryl oxidase ERV1 isoform X1 [Dendrobium catenatum]
unigene73915	12.2007	-2.64493	0.791049	-3.34357	0.000827076	0.00740932	IPR003445	Cation transporter	NA		XP_010263272.2	47	86	45	0	1	86	359	444	1.3e-15	85.11	PREDICTED: probable cation transporter HKT6 [Nelumbo nucifera]
isotig71030	25.2323	-2.64833	0.632227	-4.18889	2.80318e-05	0.000463329	no IPR		NA		XP_011015072.1	31	145	90	2	13	155	36	172	4e-13	78.18	PREDICTED: UDP-glycosyltransferase 73D1-like [Populus euphratica]
isotig47412	285.168	-2.65151	0.675102	-3.92757	8.5808e-05	0.00116525	IPR002902|IPR038408	Gnk2-homologous domain|Gnk2-homologous domain superfamily	04064	NF-kappa B signaling pathway	XP_024981768.1	35	200	124	3	68	265	41	236	7.2e-28	128.64	cysteine-rich repeat secretory protein 55 [Cynara cardunculus var. scolymus]
isotig49234	117.152	-2.6529	0.484212	-5.4788	4.28231e-08	2.0626e-06	IPR008480	Protein of unknown function DUF761, plant	NA		XP_010251332.1	25	191	137	3	5	193	1	187	3.2e-08	62	PREDICTED: uncharacterized protein LOC104593268 [Nelumbo nucifera]
unigene75931	10.8271	-2.65619	0.960225	-2.76621	0.00567114	0.0340247	IPR032675	Leucine-rich repeat domain superfamily	04626	Plant-pathogen interaction	XP_002280016.1	32	119	62	3	11	117	859	971	3.9e-12	73.56	PREDICTED: disease resistance protein At4g27190-like [Vitis vinifera]
isotig59146	47.1376	-2.6596	0.658711	-4.03758	5.40046e-05	0.00080218	IPR008406	Dormancy/auxin associated protein	NA		XP_003578165.1	63	49	17	1	1	48	1	49	4.5e-08	60.08	dormancy-associated protein homolog 3 [Brachypodium distachyon]
unigene31180	107.038	-2.66161	0.430224	-6.18657	6.14869e-10	5.36939e-08	IPR004316	SWEET sugar transporter	NA		XP_006433450.1	46	269	140	3	19	284	1	268	2.9e-64	248.82	bidirectional sugar transporter SWEET16 [Citrus clementina]
isotig43325	73.123	-2.66242	0.614837	-4.33029	1.48916e-05	0.000278718	IPR005150|IPR029044	Cellulose synthase|Nucleotide-diphospho-sugar transferases	NA		XP_024529671.1	46	380	201	2	27	403	268	646	2e-95	354.37	probable cellulose synthase A catalytic subunit 5 [UDP-forming] isoform X2 [Selaginella moellendorffii]
isotig32182	263.066	-2.66869	0.515877	-5.17312	2.30223e-07	8.64415e-06	IPR001806|IPR003578|IPR005225|IPR027417	Small GTPase|Small GTPase Rho|Small GTP-binding protein domain|P-loop containing nucleoside triphosphate hydrolase	04810	Regulation of actin cytoskeleton	XP_024389913.1	83	143	23	0	1	143	1	143	5.7e-65	250.37	rac-like GTP-binding protein 5 isoform X1 [Physcomitrella patens]
unigene184607	5.82982	-2.66941	0.926825	-2.88017	0.00397463	0.0256752	IPR006652|IPR015915	Kelch repeat type 1|Kelch-type beta propeller	NA		XP_010250361.1	47	101	53	0	2	102	51	151	1.2e-24	115.16	PREDICTED: F-box/kelch-repeat protein At1g15670-like [Nelumbo nucifera]
isotig26315	196.897	-2.67425	0.935541	-2.85851	0.00425637	0.0270586	IPR000757|IPR008263|IPR010713|IPR013320|IPR016455	Glycoside hydrolase family 16|Glycoside hydrolase, family 16, active site|Xyloglucan endo-transglycosylase, C-terminal|Concanavalin A-like lectin/glucanase domain superfamily|Xyloglucan endotransglucosylase/hydrolase	NA		XP_012854230.1	75	284	69	1	33	315	4	287	2.5e-131	471.86	PREDICTED: probable xyloglucan endotransglucosylase/hydrolase protein 7 [Erythranthe guttata]
isotig29619	22.9017	-2.67976	0.431347	-6.21252	5.21405e-10	4.65879e-08	no IPR		NA				0
unigene4341	11.6023	-2.69118	0.676889	-3.9758	7.01419e-05	0.000993155	IPR008030|IPR036291	NmrA-like domain|NAD(P)-binding domain superfamily	NA		XP_015901322.1	63	121	44	0	7	127	197	317	1.2e-40	168.32	isoflavone reductase homolog [Ziziphus jujuba]
isotig52999	7.83783	-2.69964	0.656338	-4.11318	3.90242e-05	0.000609711	IPR000719|IPR008271|IPR011009	Protein kinase domain|Serine/threonine-protein kinase, active site|Protein kinase-like domain superfamily	NA		XP_006833105.2	64	228	72	2	1	228	561	778	1.1e-79	299.67	G-type lectin S-receptor-like serine/threonine-protein kinase At2g19130 [Amborella trichopoda]
isotig33578	41.553	-2.69968	0.918008	-2.9408	0.00327365	0.0220866	IPR036291	NAD(P)-binding domain superfamily	NA		XP_024383491.1	37	69	43	0	1	69	180	248	2e-06	54.68	short-chain dehydrogenase reductase 3a-like isoform X1 [Physcomitrella patens]
PUT-4815999	11.0971	-2.7054	0.717794	-3.76905	0.000163871	0.00198721	IPR002048|IPR011992|IPR018247|IPR039647	EF-hand domain|EF-hand domain pair|EF-Hand 1, calcium-binding site|EF-hand domain pair protein CML-like	04626	Plant-pathogen interaction	XP_020086321.1	36	172	85	5	8	168	48	205	7.2e-17	89.74	probable calcium-binding protein CML10 [Ananas comosus]
isotig46480	40.3806	-2.70863	0.546784	-4.95375	7.27952e-07	2.23282e-05	IPR001128|IPR002401|IPR017972|IPR036396	Cytochrome P450|Cytochrome P450, E-class, group I|Cytochrome P450, conserved site|Cytochrome P450 superfamily	NA		XP_022769769.1	54	352	158	1	1	352	174	523	3.2e-109	398.67	cytochrome P450 709B2-like isoform X2 [Durio zibethinus]
isotig55042	13.0234	-2.71036	0.889804	-3.04602	0.00231896	0.016763	no IPR		NA		XP_008797850.1	60	195	73	2	3	196	2	192	2.2e-60	235.34	myb-related protein 308-like [Phoenix dactylifera]
isotig68672	5.26946	-2.71137	0.822679	-3.29578	0.000981505	0.00852207	IPR003854	Gibberellin regulated protein	NA		XP_023872017.1	49	110	47	2	8	109	5	113	7.5e-24	112.46	gibberellin-regulated protein 9-like [Quercus suber]
isotig46044	18.5728	-2.71363	0.598905	-4.53099	5.87073e-06	0.000131043	IPR027356	NPH3 domain	NA		XP_027073918.1	38	364	217	3	36	397	220	577	2.9e-64	249.98	BTB/POZ domain-containing protein DOT3-like isoform X1 [Coffea arabica]
isotig30550	4.22907	-2.71704	0.881351	-3.08281	0.00205054	0.0152681	IPR020846|IPR036259	Major facilitator superfamily domain|MFS transporter superfamily	NA		XP_006436518.1	55	252	107	2	46	291	352	603	8.4e-73	277.33	protein NUCLEAR FUSION DEFECTIVE 4 [Citrus clementina]
isotig66202	3.79057	-2.72316	0.756737	-3.59855	0.000319994	0.00343938	IPR006121|IPR036163	Heavy metal-associated domain, HMA|Heavy metal-associated domain superfamily	NA		XP_022983265.1	60	152	54	2	1	152	1	146	2.2e-47	190.66	heavy metal-associated isoprenylated plant protein 21-like [Cucurbita maxima]
isotig24098	33.702	-2.72554	0.414243	-6.57955	4.7186e-11	5.86515e-09	IPR000971|IPR001032|IPR009050|IPR012292|IPR019824	Globin|Leghaemoglobin|Globin-like superfamily|Globin/Protoglobin|Leghaemoglobin, iron-binding site	NA		XP_024637255.1	65	145	50	0	3	147	14	158	1.1e-48	194.9	uncharacterized protein LOC25492697 isoform X1 [Medicago truncatula]
isotig62364	12.3283	-2.72994	0.688676	-3.96404	7.36925e-05	0.00103445	IPR022796	Chlorophyll A-B binding protein	NA		XP_010935694.1	52	186	87	1	3	187	2	187	3.5e-48	194.13	PREDICTED: early light-induced protein 1, chloroplastic isoform X1 [Elaeis guineensis]
isotig12179	172.353	-2.73169	0.461913	-5.91386	3.34183e-09	2.33595e-07	no IPR		NA		XP_018848806.1	71	534	148	2	226	758	156	687	9.5e-221	770.77	PREDICTED: ABC transporter G family member 22 isoform X1 [Juglans regia]
isotig61021	5.63908	-2.73675	0.958026	-2.85666	0.0042813	0.027176	no IPR		NA				0
isotig81473	8.96773	-2.74935	0.546752	-5.02851	4.943e-07	1.61412e-05	no IPR		NA		XP_024174657.1	47	89	47	0	2	90	404	492	9.3e-14	78.95	protein DETOXIFICATION 56 [Rosa chinensis]
unigene116269	4.11082	-2.7506	0.934202	-2.94433	0.0032365	0.0218935	IPR006904	Protein of unknown function DUF716 (TMEM45)	NA		XP_004956954.1	53	91	39	2	4	93	171	259	7.7e-21	102.45	transmembrane protein 45B [Setaria italica]
isotig26792	57.3925	-2.76506	0.528843	-5.22851	1.70879e-07	6.71878e-06	IPR004141|IPR011042|IPR018119	Strictosidine synthase|Six-bladed beta-propeller, TolB-like|Strictosidine synthase, conserved region	NA		XP_004287742.1	49	327	158	6	29	350	50	373	7.8e-86	321.24	PREDICTED: protein STRICTOSIDINE SYNTHASE-LIKE 5-like [Fragaria vesca subsp. vesca]
unigene176570	17.2555	-2.76599	0.843128	-3.28063	0.00103575	0.00887138	no IPR		NA				0
[truncated: 259 more rows]

## Sheet: Table S5
Table S5. Differential expressed genes in resistant plants when compared to controls (log2 fold change ≥ |2|, FDR corrected p-value (padj) ≤ 0.05). InterPro, KEGG and blastx annotations are presented.
[truncated: 1,918 more rows]

## Sheet: Table S6
Table S6. GO terms enriched in the upregulated genes in susceptible samples when compared with controls, after trimming for redundancy. Gene set enrichment analysis was performed using the hypergeometric statistical test and results were filtered for an adjusted p-value ≤ 0.05 (FDR).
[truncated: 39 more rows]

[truncated: 3 more sheets: Table S7, Table S8, Table S9]
